# Supplementary material for: Bacterial Community in the Skin Microbiome of Frogs in a Coldspot of Chytridiomycosis Infection
Source: Microb Ecol. 2021 Jan 13;82(2):554–8. doi: 10.1007/s00248-020-01669-5 (PMC8384794; doi:10.1007/s00248-020-01669-5)
Supplement: Supplementary file 2 — : It provides the taxonomic identity of 551 OTUs obtained from the frog skin microbiome. (XLSX 65 kb) [file 248_2020_1669_MOESM2_ESM.xlsx]

## Sheet: OTU taxonomy
OTU	Taxonomy	Phylum	Class	Order	Family	Genus
Otu001	Bacteria(100)	Bacteroidetes(100)	Flavobacteria(100)	Flavobacteriales(100)	Flavobacteriaceae(100)	Elizabethkingia(100)
Otu002	Bacteria(100)	Actinobacteria(100)	Actinobacteria(100)	Actinomycetales(100)	Propionibacteriaceae(100)	Propionibacterium(100)
Otu003	Bacteria(100)	Proteobacteria(100)	Gammaproteobacteria(100)	Xanthomonadales(100)	Xanthomonadaceae(100)	Stenotrophomonas(91)
Otu004	Bacteria(100)	Proteobacteria(100)	Gammaproteobacteria(100)	Xanthomonadales(100)	Xanthomonadaceae(100)	Stenotrophomonas(100)
Otu005	Bacteria(100)	Proteobacteria(100)	Gammaproteobacteria(100)	Pseudomonadales(100)	Pseudomonadaceae(100)	Pseudomonas(99)
Otu006	Bacteria(100)	Proteobacteria(100)	Alphaproteobacteria(100)	Sphingomonadales(100)	Sphingomonadales_unclassified(100)	Sphingomonadales_unclassified(100)
Otu007	Bacteria(100)	Firmicutes(100)	Bacilli(100)	Bacillales(100)	Staphylococcaceae(100)	Staphylococcus(100)
Otu008	Bacteria(100)	Bacteroidetes(100)	Flavobacteria(100)	Flavobacteriales(100)	Flavobacteriaceae(100)	Chryseobacterium(100)
Otu009	Bacteria(100)	Bacteroidetes(100)	Flavobacteria(100)	Flavobacteriales(100)	Flavobacteriaceae(100)	Chryseobacterium(100)
Otu010	Bacteria(100)	Firmicutes(100)	Clostridia(100)	Clostridiales(100)	Clostridiales_Incertae_Sedis_XI(100)	Peptoniphilus(100)
Otu011	Bacteria(100)	Firmicutes(100)	Bacilli(100)	Lactobacillales(100)	Streptococcaceae(100)	Streptococcus(100)
Otu012	Bacteria(100)	Proteobacteria(100)	Alphaproteobacteria(100)	Rhodobacterales(100)	Rhodobacteraceae(100)	Paracoccus(100)
Otu013	Bacteria(100)	Proteobacteria(100)	Alphaproteobacteria(100)	Rhizobiales(100)	Rhizobiales_unclassified(93)	Rhizobiales_unclassified(93)
Otu014	Bacteria(100)	Firmicutes(100)	Negativicutes(100)	Selenomonadales(100)	Veillonellaceae(100)	Veillonella(100)
Otu015	Bacteria(100)	Proteobacteria(100)	Betaproteobacteria(100)	Burkholderiales(100)	Comamonadaceae(100)	Comamonadaceae_unclassified(100)
Otu016	Bacteria(100)	Actinobacteria(100)	Actinobacteria(100)	Actinomycetales(100)	Streptomycetaceae(61)	Streptomyces(61)
Otu017	Bacteria(100)	Proteobacteria(100)	Betaproteobacteria(100)	Burkholderiales(100)	Comamonadaceae(100)	Comamonas(100)
Otu018	Bacteria(100)	Actinobacteria(100)	Actinobacteria(100)	Actinomycetales(100)	Microbacteriaceae(99)	Microbacteriaceae_unclassified(52)
Otu019	Bacteria(100)	Proteobacteria(100)	Gammaproteobacteria(100)	Xanthomonadales(100)	Xanthomonadaceae(100)	Stenotrophomonas(100)
Otu020	Bacteria(100)	Firmicutes(100)	Negativicutes(100)	Selenomonadales(100)	Veillonellaceae(100)	Veillonella(100)
Otu021	Bacteria(100)	Actinobacteria(100)	Actinobacteria(100)	Actinomycetales(100)	Micrococcaceae(83)	Micrococcaceae_unclassified(80)
Otu022	Bacteria(100)	Firmicutes(100)	Bacilli(100)	Lactobacillales(100)	Streptococcaceae(100)	Streptococcus(100)
Otu023	Bacteria(100)	Proteobacteria(100)	Gammaproteobacteria(100)	Enterobacteriales(100)	Enterobacteriaceae(100)	Enterobacteriaceae_unclassified(76)
Otu024	Bacteria(100)	Bacteroidetes(100)	Flavobacteria(100)	Flavobacteriales(100)	Flavobacteriaceae(100)	Elizabethkingia(78)
Otu025	Bacteria(100)	Proteobacteria(100)	Gammaproteobacteria(100)	Xanthomonadales(100)	Xanthomonadaceae(100)	Xanthomonadaceae_unclassified(100)
Otu026	Bacteria(100)	Actinobacteria(100)	Actinobacteria(100)	Actinomycetales(100)	Actinomycetales_unclassified(99)	Actinomycetales_unclassified(99)
Otu027	Bacteria(100)	Proteobacteria(100)	Gammaproteobacteria(100)	Enterobacteriales(100)	Enterobacteriaceae(100)	Enterobacteriaceae_unclassified(100)
Otu028	Bacteria(100)	Proteobacteria(100)	Betaproteobacteria(100)	Burkholderiales(100)	Comamonadaceae(100)	Delftia(98)
Otu029	Bacteria(100)	Proteobacteria(100)	Betaproteobacteria(100)	Burkholderiales(100)	Alcaligenaceae(100)	Achromobacter(100)
Otu030	Bacteria(100)	Firmicutes(100)	Clostridia(100)	Clostridiales(100)	Clostridiales_Incertae_Sedis_XI(100)	Anaerococcus(100)
Otu031	Bacteria(100)	Proteobacteria(100)	Alphaproteobacteria(100)	Sphingomonadales(100)	Sphingomonadaceae(100)	Sphingobium(93)
Otu032	Bacteria(100)	Proteobacteria(100)	Gammaproteobacteria(100)	Pseudomonadales(100)	Pseudomonadaceae(100)	Pseudomonas(98)
Otu033	Bacteria(100)	Bacteroidetes(100)	Flavobacteria(100)	Flavobacteriales(100)	Flavobacteriaceae(100)	Chryseobacterium(100)
Otu034	Bacteria(100)	Proteobacteria(100)	Alphaproteobacteria(100)	Caulobacterales(100)	Caulobacteraceae(100)	Caulobacteraceae_unclassified(100)
Otu035	Bacteria(100)	Bacteroidetes(100)	Sphingobacteria(100)	Sphingobacteriales(100)	Sphingobacteriaceae(100)	Sphingobacterium(100)
Otu036	Bacteria(100)	Actinobacteria(100)	Actinobacteria(100)	Actinomycetales(100)	Actinomycetales_unclassified(100)	Actinomycetales_unclassified(100)
Otu037	Bacteria(100)	Bacteroidetes(100)	Flavobacteria(100)	Flavobacteriales(100)	Flavobacteriaceae(100)	Flavobacterium(100)
Otu038	Bacteria(100)	Proteobacteria(100)	Gammaproteobacteria(100)	Pseudomonadales(100)	Pseudomonadaceae(100)	Pseudomonas(95)
Otu039	Bacteria(100)	Proteobacteria(100)	Alphaproteobacteria(100)	Rhizobiales(100)	Methylobacteriaceae(71)	Methylobacterium(71)
Otu040	Bacteria(100)	Firmicutes(100)	Bacilli(100)	Bacillales(100)	Bacillaceae_1(83)	Bacillus(83)
Otu041	Bacteria(100)	Acidobacteria(100)	Acidobacteria_Gp3(100)	Acidobacteria_Gp3_order_incertae_sedis(98)	Acidobacteria_Gp3_family_incertae_sedis(98)	Gp3(98)
Otu042	Bacteria(100)	Proteobacteria(100)	Gammaproteobacteria(100)	Enterobacteriales(100)	Enterobacteriaceae(100)	Buttiauxella(79)
Otu043	Bacteria(100)	Proteobacteria(100)	Betaproteobacteria(100)	Burkholderiales(100)	Oxalobacteraceae(100)	Oxalobacteraceae_unclassified(88)
Otu044	Bacteria(100)	Bacteroidetes(100)	Flavobacteria(100)	Flavobacteriales(100)	Flavobacteriaceae(100)	Elizabethkingia(100)
Otu045	Bacteria(100)	Proteobacteria(100)	Alphaproteobacteria(100)	Rhizobiales(77)	Rhizobiales_unclassified(77)	Rhizobiales_unclassified(77)
Otu046	Bacteria(100)	Proteobacteria(100)	Gammaproteobacteria(100)	Pseudomonadales(100)	Moraxellaceae(100)	Acinetobacter(100)
Otu047	Bacteria(100)	Firmicutes(100)	Bacilli(100)	Bacillales(100)	Staphylococcaceae(100)	Staphylococcus(100)
Otu048	Bacteria(100)	Bacteria_unclassified(100)	Bacteria_unclassified(100)	Bacteria_unclassified(100)	Bacteria_unclassified(100)	Bacteria_unclassified(100)
Otu049	Bacteria(100)	Firmicutes(100)	Bacilli(100)	Lactobacillales(100)	Carnobacteriaceae(100)	Granulicatella(100)
Otu050	Bacteria(100)	Proteobacteria(100)	Betaproteobacteria(100)	Burkholderiales(100)	Comamonadaceae(100)	Comamonadaceae_unclassified(89)
Otu051	Bacteria(100)	Firmicutes(100)	Bacilli(100)	Bacillales(100)	Bacillaceae_1(100)	Bacillus(100)
Otu052	Bacteria(100)	Proteobacteria(100)	Gammaproteobacteria(100)	Xanthomonadales(100)	Xanthomonadaceae(100)	Stenotrophomonas(93)
Otu053	Bacteria(100)	Proteobacteria(100)	Betaproteobacteria(100)	Betaproteobacteria_unclassified(100)	Betaproteobacteria_unclassified(100)	Betaproteobacteria_unclassified(100)
Otu054	Bacteria(100)	Proteobacteria(100)	Alphaproteobacteria(100)	Rhizobiales(100)	Beijerinckiaceae(76)	Beijerinckia(61)
Otu055	Bacteria(100)	Firmicutes(100)	Bacilli(100)	Lactobacillales(100)	Streptococcaceae(100)	Streptococcus(100)
Otu056	Bacteria(100)	Proteobacteria(100)	Gammaproteobacteria(100)	Gammaproteobacteria_unclassified(100)	Gammaproteobacteria_unclassified(100)	Gammaproteobacteria_unclassified(100)
Otu057	Bacteria(100)	Proteobacteria(100)	Gammaproteobacteria(100)	Enterobacteriales(100)	Enterobacteriaceae(100)	Enterobacteriaceae_unclassified(100)
Otu058	Bacteria(100)	Firmicutes(100)	Bacilli(100)	Bacillales(100)	Paenibacillaceae_1(100)	Paenibacillus(96)
Otu059	Bacteria(100)	Proteobacteria(100)	Alphaproteobacteria(100)	Rhodospirillales(100)	Acetobacteraceae(100)	Acetobacteraceae_unclassified(86)
Otu060	Bacteria(100)	Proteobacteria(100)	Alphaproteobacteria(100)	Alphaproteobacteria_unclassified(100)	Alphaproteobacteria_unclassified(100)	Alphaproteobacteria_unclassified(100)
Otu061	Bacteria(100)	Firmicutes(100)	Bacilli(100)	Bacillales(100)	Paenibacillaceae_1(100)	Paenibacillus(100)
Otu062	Bacteria(100)	Proteobacteria(100)	Alphaproteobacteria(100)	Rhizobiales(100)	Bradyrhizobiaceae(89)	Bradyrhizobiaceae_unclassified(56)
Otu063	Bacteria(100)	Actinobacteria(100)	Actinobacteria(100)	Actinomycetales(100)	Pseudonocardiaceae(100)	Pseudonocardia(100)
Otu064	Bacteria(100)	Proteobacteria(100)	Betaproteobacteria(100)	Burkholderiales(100)	Oxalobacteraceae(100)	Herbaspirillum(95)
Otu065	Bacteria(100)	Firmicutes(100)	Bacilli(100)	Bacillales(100)	Staphylococcaceae(100)	Staphylococcus(100)
Otu066	Bacteria(100)	Proteobacteria(100)	Gammaproteobacteria(100)	Xanthomonadales(100)	Xanthomonadaceae(100)	Xanthomonadaceae_unclassified(100)
Otu067	Bacteria(100)	Actinobacteria(100)	Actinobacteria(100)	Actinomycetales(100)	Brevibacteriaceae(100)	Brevibacterium(100)
Otu068	Bacteria(100)	Proteobacteria(100)	Alphaproteobacteria(100)	Sphingomonadales(100)	Sphingomonadaceae(59)	Sphingomonas(59)
Otu069	Bacteria(100)	Proteobacteria(100)	Alphaproteobacteria(100)	Rhizobiales(100)	Hyphomicrobiaceae(100)	Pedomicrobium(100)
Otu070	Bacteria(100)	Proteobacteria(100)	Betaproteobacteria(100)	Burkholderiales(100)	Oxalobacteraceae(100)	Oxalobacteraceae_unclassified(88)
Otu071	Bacteria(100)	Proteobacteria(100)	Betaproteobacteria(100)	Burkholderiales(100)	Oxalobacteraceae(100)	Oxalobacteraceae_unclassified(100)
Otu072	Bacteria(100)	Bacteroidetes(100)	Sphingobacteria(100)	Sphingobacteriales(100)	Sphingobacteriaceae(100)	Sphingobacterium(100)
Otu073	Bacteria(100)	Firmicutes(100)	Clostridia(100)	Clostridiales(100)	Clostridiales_Incertae_Sedis_XI(100)	Finegoldia(100)
Otu074	Bacteria(100)	Proteobacteria(100)	Gammaproteobacteria(100)	Xanthomonadales(100)	Xanthomonadaceae(100)	Xanthomonadaceae_unclassified(100)
Otu075	Bacteria(100)	Proteobacteria(100)	Gammaproteobacteria(100)	Pseudomonadales(100)	Pseudomonadaceae(100)	Pseudomonas(80)
Otu076	Bacteria(100)	Proteobacteria(100)	Betaproteobacteria(100)	Burkholderiales(100)	Comamonadaceae(100)	Delftia(100)
Otu077	Bacteria(100)	Proteobacteria(100)	Gammaproteobacteria(100)	Xanthomonadales(100)	Xanthomonadaceae(100)	Xanthomonas(58)
Otu078	Bacteria(100)	Actinobacteria(100)	Actinobacteria(100)	Actinomycetales(100)	Microbacteriaceae(100)	Microbacterium(93)
Otu079	Bacteria(100)	Actinobacteria(100)	Actinobacteria(100)	Actinomycetales(100)	Micrococcaceae(93)	Micrococcaceae_unclassified(93)
Otu080	Bacteria(100)	Proteobacteria(100)	Gammaproteobacteria(100)	Xanthomonadales(100)	Xanthomonadaceae(100)	Stenotrophomonas(79)
Otu081	Bacteria(100)	Proteobacteria(100)	Gammaproteobacteria(100)	Pseudomonadales(100)	Pseudomonadaceae(100)	Pseudomonas(100)
Otu082	Bacteria(100)	Proteobacteria(100)	Betaproteobacteria(100)	Burkholderiales(100)	Burkholderiales_incertae_sedis(92)	Aquabacterium(92)
Otu083	Bacteria(100)	Proteobacteria(100)	Betaproteobacteria(100)	Burkholderiales(100)	Alcaligenaceae(100)	Advenella(100)
Otu084	Bacteria(100)	Firmicutes(100)	Bacilli(100)	Bacillales(100)	Bacillales_Incertae_Sedis_XI(100)	Gemella(100)
Otu085	Bacteria(100)	Bacteroidetes(100)	Sphingobacteria(100)	Sphingobacteriales(100)	Cytophagaceae(100)	Dyadobacter(100)
Otu086	Bacteria(100)	Actinobacteria(100)	Actinobacteria(100)	Actinomycetales(100)	Actinomycetales_unclassified(100)	Actinomycetales_unclassified(100)
Otu087	Bacteria(100)	Proteobacteria(100)	Gammaproteobacteria(100)	Enterobacteriales(100)	Enterobacteriaceae(100)	Enterobacteriaceae_unclassified(100)
Otu088	Bacteria(100)	Actinobacteria(100)	Actinobacteria(100)	Actinomycetales(100)	Actinomycetales_unclassified(100)	Actinomycetales_unclassified(100)
Otu089	Bacteria(100)	Actinobacteria(100)	Actinobacteria(100)	Actinomycetales(100)	Propionibacteriaceae(100)	Propionibacterium(82)
Otu090	Bacteria(100)	Firmicutes(100)	Bacilli(100)	Bacillales(100)	Bacillales_Incertae_Sedis_XI(100)	Gemella(100)
Otu091	Bacteria(100)	Firmicutes(100)	Clostridia(100)	Clostridiales(100)	Peptostreptococcaceae(100)	Peptostreptococcus(100)
Otu092	Bacteria(100)	Actinobacteria(100)	Actinobacteria(100)	Actinomycetales(100)	Corynebacteriaceae(100)	Corynebacterium(100)
Otu093	Bacteria(100)	Proteobacteria(100)	Betaproteobacteria(100)	Burkholderiales(100)	Oxalobacteraceae(100)	Oxalobacteraceae_unclassified(80)
Otu094	Bacteria(100)	Proteobacteria(100)	Betaproteobacteria(100)	Burkholderiales(100)	Burkholderiaceae(100)	Burkholderia(100)
Otu095	Bacteria(100)	Firmicutes(100)	Bacilli(100)	Bacillales(100)	Bacillales_unclassified(70)	Bacillales_unclassified(70)
Otu096	Bacteria(100)	Proteobacteria(100)	Gammaproteobacteria(100)	Enterobacteriales(100)	Enterobacteriaceae(100)	Enterobacteriaceae_unclassified(90)
Otu097	Bacteria(100)	Proteobacteria(100)	Alphaproteobacteria(100)	Rhodobacterales(100)	Rhodobacteraceae(100)	Rhodobacteraceae_unclassified(100)
Otu098	Bacteria(100)	Proteobacteria(100)	Betaproteobacteria(100)	Burkholderiales(100)	Comamonadaceae(100)	Comamonadaceae_unclassified(100)
Otu099	Bacteria(100)	Firmicutes(100)	Negativicutes(100)	Selenomonadales(100)	Veillonellaceae(100)	Veillonella(100)
Otu100	Bacteria(100)	Proteobacteria(100)	Alphaproteobacteria(100)	Alphaproteobacteria_unclassified(100)	Alphaproteobacteria_unclassified(100)	Alphaproteobacteria_unclassified(100)
Otu101	Bacteria(100)	Firmicutes(100)	Bacilli(100)	Lactobacillales(100)	Leuconostocaceae(100)	Weissella(100)
Otu102	Bacteria(100)	Actinobacteria(100)	Actinobacteria(100)	Actinomycetales(100)	Nocardioidaceae(100)	Nocardioidaceae_unclassified(100)
Otu103	Bacteria(100)	Acidobacteria(100)	Acidobacteria_Gp3(100)	Acidobacteria_Gp3_order_incertae_sedis(100)	Acidobacteria_Gp3_family_incertae_sedis(100)	Gp3(100)
Otu104	Bacteria(100)	Proteobacteria(100)	Betaproteobacteria(100)	Burkholderiales(100)	Comamonadaceae(100)	Comamonadaceae_unclassified(63)
Otu105	Bacteria(100)	Bacteroidetes(100)	Bacteroidia(100)	Bacteroidales(100)	Prevotellaceae(100)	Prevotella(100)
Otu106	Bacteria(100)	Bacteroidetes(100)	Bacteroidia(100)	Bacteroidales(100)	Prevotellaceae(100)	Prevotella(100)
Otu107	Bacteria(100)	Actinobacteria(100)	Actinobacteria(100)	Actinomycetales(100)	Nocardioidaceae(100)	Aeromicrobium(100)
Otu108	Bacteria(100)	Armatimonadetes(100)	Armatimonadetes_gp5_class_incertae_sedis(100)	Armatimonadetes_gp5_order_incetae_sedis(100)	Armatimonadetes_gp5_family_incetae_sedis(100)	Armatimonadetes_gp5(100)
Otu109	Bacteria(100)	Deinococcus-Thermus(100)	Deinococci(100)	Deinococcales(100)	Deinococcaceae(100)	Deinococcus(100)
Otu110	Bacteria(100)	Proteobacteria(100)	Alphaproteobacteria(100)	Alphaproteobacteria_unclassified(100)	Alphaproteobacteria_unclassified(100)	Alphaproteobacteria_unclassified(100)
Otu111	Bacteria(100)	Firmicutes(100)	Bacilli(100)	Bacillales(100)	Paenibacillaceae_1(100)	Paenibacillaceae_1_unclassified(100)
Otu112	Bacteria(100)	Bacteroidetes(100)	Flavobacteria(100)	Flavobacteriales(100)	Flavobacteriaceae(100)	Chryseobacterium(86)
Otu113	Bacteria(100)	Proteobacteria(100)	Gammaproteobacteria(100)	Xanthomonadales(100)	Xanthomonadaceae(100)	Stenotrophomonas(100)
Otu114	Bacteria(100)	Proteobacteria(100)	Betaproteobacteria(100)	Burkholderiales(100)	Oxalobacteraceae(100)	Oxalobacteraceae_unclassified(100)
Otu115	Bacteria(100)	Proteobacteria(100)	Betaproteobacteria(100)	Burkholderiales(100)	Comamonadaceae(100)	Comamonas(100)
Otu116	Bacteria(100)	Proteobacteria(100)	Betaproteobacteria(100)	Burkholderiales(100)	Burkholderiaceae(100)	Cupriavidus(100)
Otu117	Bacteria(100)	Proteobacteria(100)	Alphaproteobacteria(100)	Sphingomonadales(100)	Sphingomonadaceae(100)	Sphingomonas(58)
Otu118	Bacteria(100)	Proteobacteria(100)	Alphaproteobacteria(100)	Rhizobiales(100)	Rhizobiales_unclassified(100)	Rhizobiales_unclassified(100)
Otu119	Bacteria(100)	Actinobacteria(100)	Actinobacteria(100)	Actinomycetales(100)	Dermabacteraceae(86)	Brachybacterium(86)
Otu120	Bacteria(100)	Proteobacteria(100)	Gammaproteobacteria(100)	Xanthomonadales(100)	Xanthomonadaceae(100)	Stenotrophomonas(67)
Otu121	Bacteria(100)	Proteobacteria(100)	Betaproteobacteria(100)	Burkholderiales(100)	Comamonadaceae(100)	Comamonadaceae_unclassified(100)
Otu122	Bacteria(100)	Proteobacteria(100)	Gammaproteobacteria(100)	Gammaproteobacteria_unclassified(100)	Gammaproteobacteria_unclassified(100)	Gammaproteobacteria_unclassified(100)
Otu123	Bacteria(100)	Proteobacteria(100)	Gammaproteobacteria(100)	Xanthomonadales(100)	Xanthomonadaceae(100)	Pseudoxanthomonas(100)
Otu124	Bacteria(100)	Bacteroidetes(100)	Sphingobacteria(100)	Sphingobacteriales(100)	Chitinophagaceae(100)	Chitinophaga(84)
Otu125	Bacteria(100)	Actinobacteria(100)	Actinobacteria(100)	Actinomycetales(100)	Propionibacteriaceae(100)	Propionibacterium(100)
Otu126	Bacteria(100)	Actinobacteria(100)	Actinobacteria(100)	Solirubrobacterales(100)	Solirubrobacterales_unclassified(100)	Solirubrobacterales_unclassified(100)
Otu127	Bacteria(100)	Proteobacteria(100)	Proteobacteria_unclassified(100)	Proteobacteria_unclassified(100)	Proteobacteria_unclassified(100)	Proteobacteria_unclassified(100)
Otu128	Bacteria(100)	Firmicutes(100)	Bacilli(100)	Bacillales(100)	Bacillaceae_1(100)	Anoxybacillus(100)
Otu129	Bacteria(100)	Firmicutes(100)	Bacilli(100)	Bacillales(100)	Planococcaceae(100)	Kurthia(61)
Otu130	Bacteria(100)	Firmicutes(100)	Bacilli(100)	Bacillales(100)	Planococcaceae(100)	Lysinibacillus(100)
Otu131	Bacteria(100)	Bacteroidetes(100)	Flavobacteria(100)	Flavobacteriales(100)	Flavobacteriaceae(100)	Elizabethkingia(100)
Otu132	Bacteria(100)	Proteobacteria(100)	Betaproteobacteria(100)	Burkholderiales(100)	Comamonadaceae(100)	Comamonas(80)
Otu133	Bacteria(100)	Acidobacteria(100)	Acidobacteria_Gp2(100)	Acidobacteria_Gp2_order_incertae_sedis(100)	Acidobacteria_Gp2_family_incertae_sedis(100)	Gp2(100)
Otu134	Bacteria(100)	Proteobacteria(100)	Gammaproteobacteria(100)	Enterobacteriales(100)	Enterobacteriaceae(100)	Enterobacteriaceae_unclassified(100)
Otu135	Bacteria(100)	Bacteria_unclassified(100)	Bacteria_unclassified(100)	Bacteria_unclassified(100)	Bacteria_unclassified(100)	Bacteria_unclassified(100)
Otu136	Bacteria(100)	Firmicutes(100)	Clostridia(100)	Clostridiales(100)	Lachnospiraceae(100)	Lachnospiraceae_unclassified(100)
Otu137	Bacteria(100)	Proteobacteria(100)	Alphaproteobacteria(100)	Rhodospirillales(100)	Acetobacteraceae(100)	Acetobacteraceae_unclassified(80)
Otu138	Bacteria(100)	Proteobacteria(100)	Alphaproteobacteria(100)	Alphaproteobacteria_unclassified(100)	Alphaproteobacteria_unclassified(100)	Alphaproteobacteria_unclassified(100)
Otu139	Bacteria(100)	Proteobacteria(100)	Alphaproteobacteria(100)	Alphaproteobacteria_unclassified(100)	Alphaproteobacteria_unclassified(100)	Alphaproteobacteria_unclassified(100)
Otu140	Bacteria(100)	Proteobacteria(100)	Gammaproteobacteria(100)	Xanthomonadales(100)	Xanthomonadaceae(100)	Stenotrophomonas(61)
Otu141	Bacteria(100)	Firmicutes(100)	Clostridia(100)	Clostridiales(100)	Lachnospiraceae(100)	Lachnospiraceae_unclassified(80)
Otu142	Bacteria(100)	Firmicutes(100)	Clostridia(100)	Clostridiales(100)	Lachnospiraceae(100)	Clostridium_XlVa(61)
Otu143	Bacteria(100)	Proteobacteria(100)	Gammaproteobacteria(100)	Enterobacteriales(80)	Enterobacteriaceae(80)	Serratia(61)
Otu144	Bacteria(100)	Proteobacteria(100)	Gammaproteobacteria(100)	Xanthomonadales(100)	Sinobacteraceae(100)	Sinobacteraceae_unclassified(100)
Otu145	Bacteria(100)	Actinobacteria(100)	Actinobacteria(100)	Actinomycetales(100)	Actinomycetaceae(100)	Actinomyces(100)
Otu146	Bacteria(100)	Bacteroidetes(100)	Sphingobacteria(100)	Sphingobacteriales(100)	Sphingobacteriales_unclassified(100)	Sphingobacteriales_unclassified(100)
Otu147	Bacteria(100)	Proteobacteria(100)	Gammaproteobacteria(100)	Xanthomonadales(100)	Xanthomonadaceae(100)	Xanthomonadaceae_unclassified(61)
Otu148	Bacteria(100)	Proteobacteria(100)	Betaproteobacteria(100)	Burkholderiales(100)	Burkholderiales_unclassified(100)	Burkholderiales_unclassified(100)
Otu149	Bacteria(100)	Actinobacteria(100)	Actinobacteria(100)	Actinomycetales(100)	Microbacteriaceae(100)	Microbacteriaceae_unclassified(100)
Otu150	Bacteria(100)	Actinobacteria(100)	Actinobacteria(100)	Actinomycetales(100)	Propionibacteriaceae(100)	Propionibacteriaceae_unclassified(75)
Otu151	Bacteria(100)	Actinobacteria(100)	Actinobacteria(100)	Solirubrobacterales(100)	Solirubrobacterales_unclassified(100)	Solirubrobacterales_unclassified(100)
Otu152	Bacteria(100)	Proteobacteria(100)	Betaproteobacteria(100)	Neisseriales(100)	Neisseriaceae(100)	Neisseria(100)
Otu153	Bacteria(100)	Firmicutes(100)	Bacilli(100)	Bacillales(100)	Paenibacillaceae_1(100)	Paenibacillaceae_1_unclassified(100)
Otu154	Bacteria(100)	Actinobacteria(100)	Actinobacteria(100)	Actinomycetales(100)	Actinomycetales_unclassified(100)	Actinomycetales_unclassified(100)
Otu155	Bacteria(100)	Bacteria_unclassified(100)	Bacteria_unclassified(100)	Bacteria_unclassified(100)	Bacteria_unclassified(100)	Bacteria_unclassified(100)
Otu156	Bacteria(100)	Bacteroidetes(100)	Flavobacteria(100)	Flavobacteriales(100)	Flavobacteriaceae(100)	Flavobacteriaceae_unclassified(100)
Otu157	Bacteria(100)	Firmicutes(100)	Bacilli(100)	Bacillales(100)	Planococcaceae(100)	Caryophanon(100)
Otu158	Bacteria(100)	Proteobacteria(100)	Betaproteobacteria(100)	Neisseriales(100)	Neisseriaceae(100)	Neisseriaceae_unclassified(100)
Otu159	Bacteria(100)	Proteobacteria(100)	Betaproteobacteria(100)	Burkholderiales(100)	Alcaligenaceae(100)	Alcaligenaceae_unclassified(100)
Otu160	Bacteria(100)	Proteobacteria(100)	Betaproteobacteria(100)	Burkholderiales(100)	Comamonadaceae(100)	Comamonadaceae_unclassified(100)
Otu161	Bacteria(100)	Proteobacteria(100)	Betaproteobacteria(100)	Burkholderiales(100)	Comamonadaceae(100)	Variovorax(100)
Otu162	Bacteria(100)	Proteobacteria(100)	Betaproteobacteria(100)	Burkholderiales(100)	Comamonadaceae(100)	Comamonadaceae_unclassified(100)
Otu163	Bacteria(100)	Proteobacteria(100)	Gammaproteobacteria(100)	Enterobacteriales(100)	Enterobacteriaceae(100)	Enterobacteriaceae_unclassified(75)
Otu164	Bacteria(100)	Bacteroidetes(100)	Sphingobacteria(100)	Sphingobacteriales(100)	Sphingobacteriaceae(100)	Sphingobacteriaceae_unclassified(100)
Otu165	Bacteria(100)	Bacteroidetes(100)	Bacteroidetes_unclassified(100)	Bacteroidetes_unclassified(100)	Bacteroidetes_unclassified(100)	Bacteroidetes_unclassified(100)
Otu166	Bacteria(100)	Proteobacteria(100)	Alphaproteobacteria(100)	Alphaproteobacteria_unclassified(100)	Alphaproteobacteria_unclassified(100)	Alphaproteobacteria_unclassified(100)
Otu167	Bacteria(100)	Proteobacteria(100)	Alphaproteobacteria(100)	Rhodospirillales(75)	Rhodospirillaceae(75)	Rhodospirillaceae_unclassified(75)
Otu168	Bacteria(100)	Proteobacteria(100)	Alphaproteobacteria(100)	Sphingomonadales(100)	Sphingomonadaceae(75)	Sphingomonadaceae_unclassified(75)
Otu169	Bacteria(100)	Firmicutes(100)	Clostridia(100)	Clostridiales(100)	Clostridiales_unclassified(100)	Clostridiales_unclassified(100)
Otu170	Bacteria(100)	Actinobacteria(100)	Actinobacteria(100)	Actinomycetales(100)	Actinomycetales_unclassified(100)	Actinomycetales_unclassified(100)
Otu171	Bacteria(100)	Bacteroidetes(100)	Flavobacteria(100)	Flavobacteriales(100)	Flavobacteriaceae(100)	Chryseobacterium(100)
Otu172	Bacteria(100)	Actinobacteria(100)	Actinobacteria(100)	Actinomycetales(100)	Nocardiaceae(67)	Nocardiaceae_unclassified(67)
Otu173	Bacteria(100)	Actinobacteria(100)	Actinobacteria(100)	Actinomycetales(100)	Microbacteriaceae(100)	Microbacteriaceae_unclassified(100)
Otu174	Bacteria(100)	Bacteroidetes(100)	Flavobacteria(100)	Flavobacteriales(100)	Flavobacteriaceae(100)	Elizabethkingia(100)
Otu175	Bacteria(100)	Proteobacteria(100)	Alphaproteobacteria(100)	Rhizobiales(100)	Phyllobacteriaceae(67)	Mesorhizobium(67)
Otu176	Bacteria(100)	Actinobacteria(100)	Actinobacteria(100)	Actinomycetales(100)	Corynebacteriaceae(67)	Corynebacterium(67)
Otu177	Bacteria(100)	Actinobacteria(100)	Actinobacteria(100)	Actinomycetales(100)	Actinomycetales_unclassified(100)	Actinomycetales_unclassified(100)
Otu178	Bacteria(100)	Actinobacteria(100)	Actinobacteria(100)	Actinobacteria_unclassified(100)	Actinobacteria_unclassified(100)	Actinobacteria_unclassified(100)
Otu179	Bacteria(100)	Proteobacteria(100)	Alphaproteobacteria(100)	Rhizobiales(100)	Hyphomicrobiaceae(100)	Devosia(100)
Otu180	Bacteria(100)	Proteobacteria(100)	Alphaproteobacteria(100)	Sphingomonadales(100)	Sphingomonadaceae(67)	Sphingomonadaceae_unclassified(67)
Otu181	Bacteria(100)	Proteobacteria(100)	Alphaproteobacteria(100)	Rhodobacterales(100)	Rhodobacteraceae(100)	Rhodobacteraceae_unclassified(100)
Otu182	Bacteria(100)	Proteobacteria(100)	Betaproteobacteria(100)	Burkholderiales(100)	Comamonadaceae(100)	Comamonas(100)
Otu183	Bacteria(100)	Bacteroidetes(100)	Flavobacteria(100)	Flavobacteriales(100)	Flavobacteriaceae(100)	Chryseobacterium(100)
Otu184	Bacteria(100)	Bacteroidetes(100)	Flavobacteria(100)	Flavobacteriales(100)	Flavobacteriaceae(100)	Elizabethkingia(100)
Otu185	Bacteria(100)	Bacteroidetes(100)	Flavobacteria(100)	Flavobacteriales(100)	Flavobacteriaceae(100)	Chryseobacterium(100)
Otu186	Bacteria(100)	Proteobacteria(100)	Gammaproteobacteria(100)	Enterobacteriales(100)	Enterobacteriaceae(100)	Enterobacteriaceae_unclassified(100)
Otu187	Bacteria(100)	Proteobacteria(100)	Gammaproteobacteria(100)	Enterobacteriales(100)	Enterobacteriaceae(100)	Serratia(100)
Otu188	Bacteria(100)	Proteobacteria(100)	Gammaproteobacteria(100)	Xanthomonadales(67)	Xanthomonadaceae(67)	Xanthomonadaceae_unclassified(67)
Otu189	Bacteria(100)	Proteobacteria(100)	Gammaproteobacteria(100)	Enterobacteriales(67)	Enterobacteriaceae(67)	Enterobacteriaceae_unclassified(67)
Otu190	Bacteria(100)	Proteobacteria(100)	Gammaproteobacteria(100)	Pseudomonadales(100)	Pseudomonadaceae(100)	Pseudomonas(100)
Otu191	Bacteria(100)	Bacteroidetes(100)	Flavobacteria(100)	Flavobacteriales(100)	Flavobacteriaceae(100)	Epilithonimonas(100)
Otu192	Bacteria(100)	Bacteroidetes(100)	Flavobacteria(100)	Flavobacteriales(100)	Flavobacteriaceae(100)	Flavobacteriaceae_unclassified(67)
Otu193	Bacteria(100)	Proteobacteria(100)	Gammaproteobacteria(100)	Xanthomonadales(100)	Xanthomonadaceae(100)	Lysobacter(100)
Otu194	Bacteria(100)	Proteobacteria(100)	Gammaproteobacteria(100)	Xanthomonadales(100)	Xanthomonadaceae(100)	Pseudoxanthomonas(100)
Otu195	Bacteria(100)	Proteobacteria(100)	Gammaproteobacteria(100)	Xanthomonadales(100)	Xanthomonadaceae(100)	Xanthomonadaceae_unclassified(100)
Otu196	Bacteria(100)	Proteobacteria(100)	Betaproteobacteria(100)	Burkholderiales(100)	Burkholderiaceae(100)	Burkholderiaceae_unclassified(100)
Otu197	Bacteria(100)	Bacteroidetes(100)	Sphingobacteria(100)	Sphingobacteriales(100)	Sphingobacteriaceae(100)	Sphingobacterium(100)
Otu198	Bacteria(100)	Acidobacteria(100)	Acidobacteria_Gp2(100)	Acidobacteria_Gp2_order_incertae_sedis(100)	Acidobacteria_Gp2_family_incertae_sedis(100)	Gp2(100)
Otu199	Bacteria(100)	Proteobacteria(100)	Deltaproteobacteria(100)	Deltaproteobacteria_unclassified(100)	Deltaproteobacteria_unclassified(100)	Deltaproteobacteria_unclassified(100)
Otu200	Bacteria(100)	Bacteroidetes(100)	Bacteroidetes_unclassified(100)	Bacteroidetes_unclassified(100)	Bacteroidetes_unclassified(100)	Bacteroidetes_unclassified(100)
Otu201	Bacteria(100)	Firmicutes(100)	Bacilli(100)	Bacillales(100)	Planococcaceae(100)	Planococcaceae_unclassified(67)
Otu202	Bacteria(100)	Firmicutes(100)	Bacilli(100)	Lactobacillales(100)	Streptococcaceae(100)	Streptococcus(100)
Otu203	Bacteria(100)	Proteobacteria(100)	Betaproteobacteria(100)	Burkholderiales(100)	Comamonadaceae(100)	Comamonas(100)
Otu204	Bacteria(100)	Proteobacteria(100)	Betaproteobacteria(100)	Burkholderiales(100)	Comamonadaceae(100)	Comamonadaceae_unclassified(100)
Otu205	Bacteria(100)	Proteobacteria(100)	Betaproteobacteria(100)	Burkholderiales(100)	Comamonadaceae(100)	Comamonadaceae_unclassified(100)
Otu206	Bacteria(100)	Proteobacteria(100)	Betaproteobacteria(100)	Burkholderiales(100)	Comamonadaceae(100)	Comamonadaceae_unclassified(100)
Otu207	Bacteria(100)	Proteobacteria(100)	Betaproteobacteria(100)	Burkholderiales(100)	Burkholderiales_unclassified(100)	Burkholderiales_unclassified(100)
Otu208	Bacteria(100)	Firmicutes(100)	Negativicutes(100)	Selenomonadales(100)	Veillonellaceae(100)	Veillonella(100)
Otu209	Bacteria(100)	Bacteroidetes(100)	Sphingobacteria(100)	Sphingobacteriales(100)	Sphingobacteriaceae(100)	Sphingobacterium(67)
Otu210	Bacteria(100)	Firmicutes(100)	Clostridia(100)	Clostridiales(100)	Lachnospiraceae(100)	Clostridium_XlVa(100)
Otu211	Bacteria(100)	Firmicutes(100)	Clostridia(100)	Clostridiales(100)	Peptococcaceae_1(100)	Peptococcus(100)
Otu212	Bacteria(100)	Firmicutes(100)	Clostridia(100)	Clostridiales(100)	Clostridiaceae_1(100)	Clostridiaceae_1_unclassified(100)
Otu213	Bacteria(100)	Firmicutes(100)	Clostridia(100)	Clostridiales(100)	Clostridiales_Incertae_Sedis_XI(100)	Peptoniphilus(100)
Otu214	Bacteria(100)	Proteobacteria(100)	Betaproteobacteria(100)	Burkholderiales(100)	Burkholderiaceae(100)	Burkholderia(100)
Otu215	Bacteria(100)	Proteobacteria(100)	Betaproteobacteria(100)	Burkholderiales(100)	Comamonadaceae(100)	Comamonadaceae_unclassified(100)
Otu216	Bacteria(100)	Proteobacteria(100)	Betaproteobacteria(100)	Burkholderiales(100)	Burkholderiaceae(100)	Pandoraea(100)
Otu217	Bacteria(100)	Bacteroidetes(100)	Sphingobacteria(100)	Sphingobacteriales(100)	Sphingobacteriaceae(100)	Pedobacter(100)
Otu218	Bacteria(100)	Bacteroidetes(100)	Sphingobacteria(100)	Sphingobacteriales(100)	Sphingobacteriaceae(100)	Sphingobacteriaceae_unclassified(100)
Otu219	Bacteria(100)	Bacteroidetes(100)	Sphingobacteria(100)	Sphingobacteriales(100)	Sphingobacteriales_unclassified(100)	Sphingobacteriales_unclassified(100)
Otu220	Bacteria(100)	Proteobacteria(100)	Betaproteobacteria(100)	Burkholderiales(100)	Burkholderiales_unclassified(100)	Burkholderiales_unclassified(100)
Otu221	Bacteria(100)	Proteobacteria(100)	Gammaproteobacteria(100)	Xanthomonadales(100)	Xanthomonadaceae(100)	Xanthomonadaceae_unclassified(100)
Otu222	Bacteria(100)	Proteobacteria(100)	Gammaproteobacteria(100)	Xanthomonadales(100)	Xanthomonadaceae(100)	Xanthomonadaceae_unclassified(100)
Otu223	Bacteria(100)	Proteobacteria(100)	Gammaproteobacteria(100)	Xanthomonadales(100)	Xanthomonadaceae(100)	Xanthomonadaceae_unclassified(100)
Otu224	Bacteria(100)	Proteobacteria(100)	Betaproteobacteria(100)	Methylophilales(100)	Methylophilaceae(100)	Methylophilus(100)
Otu225	Bacteria(100)	Proteobacteria(100)	Betaproteobacteria(100)	Burkholderiales(100)	Burkholderiaceae(100)	Burkholderiaceae_unclassified(100)
Otu226	Bacteria(100)	Proteobacteria(100)	Betaproteobacteria(100)	Burkholderiales(100)	Comamonadaceae(100)	Comamonadaceae_unclassified(100)
Otu227	Bacteria(100)	Proteobacteria(100)	Alphaproteobacteria(100)	Rhizobiales(100)	Methylocystaceae(100)	Methylocystis(100)
Otu228	Bacteria(100)	Proteobacteria(100)	Alphaproteobacteria(100)	Rhizobiales(100)	Rhizobiales_unclassified(100)	Rhizobiales_unclassified(100)
Otu229	Bacteria(100)	Proteobacteria(100)	Alphaproteobacteria(100)	Rhodobacterales(100)	Rhodobacteraceae(100)	Rubellimicrobium(100)
Otu230	Bacteria(100)	Proteobacteria(100)	Betaproteobacteria(100)	Burkholderiales(100)	Comamonadaceae(100)	Comamonadaceae_unclassified(100)
Otu231	Bacteria(100)	Proteobacteria(100)	Betaproteobacteria(100)	Burkholderiales(100)	Comamonadaceae(100)	Comamonadaceae_unclassified(100)
Otu232	Bacteria(100)	Proteobacteria(100)	Betaproteobacteria(100)	Burkholderiales(100)	Burkholderiales_unclassified(100)	Burkholderiales_unclassified(100)
Otu233	Bacteria(100)	Firmicutes(100)	Clostridia(100)	Clostridiales(100)	Peptostreptococcaceae(100)	Clostridium_XI(100)
Otu234	Bacteria(100)	Proteobacteria(100)	Alphaproteobacteria(100)	Sphingomonadales(100)	Sphingomonadales_unclassified(100)	Sphingomonadales_unclassified(100)
Otu235	Bacteria(100)	Proteobacteria(100)	Alphaproteobacteria(100)	Alphaproteobacteria_unclassified(100)	Alphaproteobacteria_unclassified(100)	Alphaproteobacteria_unclassified(100)
Otu236	Bacteria(100)	Proteobacteria(100)	Alphaproteobacteria(100)	Sphingomonadales(100)	Sphingomonadaceae(100)	Sphingomonadaceae_unclassified(100)
Otu237	Bacteria(100)	Bacteroidetes(100)	Sphingobacteria(100)	Sphingobacteriales(100)	Sphingobacteriaceae(100)	Sphingobacterium(100)
Otu238	Bacteria(100)	Proteobacteria(100)	Gammaproteobacteria(100)	Pseudomonadales(100)	Pseudomonadaceae(100)	Pseudomonadaceae_unclassified(100)
Otu239	Bacteria(100)	Acidobacteria(100)	Acidobacteria_Gp1(100)	Acidobacteria_Gp1_order_incertae_sedis(100)	Acidobacteria_Gp1_family_incertae_sedis(100)	Gp1(100)
Otu240	Bacteria(100)	Bacteroidetes(100)	Sphingobacteria(100)	Sphingobacteriales(100)	Sphingobacteriaceae(100)	Sphingobacteriaceae_unclassified(100)
Otu241	Bacteria(100)	Firmicutes(100)	Negativicutes(100)	Selenomonadales(100)	Veillonellaceae(100)	Veillonella(100)
Otu242	Bacteria(100)	Firmicutes(100)	Negativicutes(100)	Selenomonadales(100)	Veillonellaceae(100)	Veillonella(100)
Otu243	Bacteria(100)	Proteobacteria(100)	Gammaproteobacteria(100)	Xanthomonadales(100)	Xanthomonadaceae(100)	Stenotrophomonas(100)
Otu244	Bacteria(100)	Firmicutes(100)	Clostridia(100)	Clostridiales(100)	Lachnospiraceae(100)	Lachnospiraceae_unclassified(100)
Otu245	Bacteria(100)	Firmicutes(100)	Clostridia(100)	Clostridiales(100)	Clostridiales_Incertae_Sedis_XI(100)	Peptoniphilus(100)
Otu246	Bacteria(100)	Firmicutes(100)	Clostridia(100)	Clostridiales(100)	Clostridiales_Incertae_Sedis_XI(100)	Peptoniphilus(100)
Otu247	Bacteria(100)	Actinobacteria(100)	Actinobacteria(100)	Actinomycetales(100)	Actinomycetales_unclassified(100)	Actinomycetales_unclassified(100)
Otu248	Bacteria(100)	Bacteroidetes(100)	Flavobacteria(100)	Flavobacteriales(100)	Flavobacteriaceae(100)	Chryseobacterium(100)
Otu249	Bacteria(100)	Bacteroidetes(100)	Flavobacteria(100)	Flavobacteriales(100)	Flavobacteriaceae(100)	Flavobacteriaceae_unclassified(100)
Otu250	Bacteria(100)	Proteobacteria(100)	Gammaproteobacteria(100)	Pseudomonadales(100)	Pseudomonadaceae(100)	Pseudomonas(100)
Otu251	Bacteria(100)	Proteobacteria(100)	Gammaproteobacteria(100)	Gammaproteobacteria_unclassified(100)	Gammaproteobacteria_unclassified(100)	Gammaproteobacteria_unclassified(100)
Otu252	Bacteria(100)	Proteobacteria(100)	Gammaproteobacteria(100)	Thiotrichales(100)	Thiotrichales_unclassified(100)	Thiotrichales_unclassified(100)
Otu253	Bacteria(100)	Proteobacteria(100)	Gammaproteobacteria(100)	Pseudomonadales(100)	Moraxellaceae(100)	Moraxellaceae_unclassified(100)
Otu254	Bacteria(100)	Bacteroidetes(100)	Flavobacteria(100)	Flavobacteriales(100)	Flavobacteriaceae(100)	Elizabethkingia(100)
Otu255	Bacteria(100)	Bacteroidetes(100)	Flavobacteria(100)	Flavobacteriales(100)	Flavobacteriaceae(100)	Elizabethkingia(100)
Otu256	Bacteria(100)	Actinobacteria(100)	Actinobacteria(100)	Actinomycetales(100)	Propionibacteriaceae(100)	Propionibacteriaceae_unclassified(100)
Otu257	Bacteria(100)	Actinobacteria(100)	Actinobacteria(100)	Actinomycetales(100)	Dietziaceae(100)	Dietzia(100)
Otu258	Bacteria(100)	Bacteroidetes(100)	Flavobacteria(100)	Flavobacteriales(100)	Flavobacteriaceae(100)	Elizabethkingia(100)
Otu259	Bacteria(100)	Actinobacteria(100)	Actinobacteria(100)	Actinomycetales(100)	Actinomycetales_unclassified(100)	Actinomycetales_unclassified(100)
Otu260	Bacteria(100)	Actinobacteria(100)	Actinobacteria(100)	Actinomycetales(100)	Corynebacteriaceae(100)	Corynebacterium(100)
Otu261	Bacteria(100)	Actinobacteria(100)	Actinobacteria(100)	Actinomycetales(100)	Actinomycetales_unclassified(100)	Actinomycetales_unclassified(100)
Otu262	Bacteria(100)	Actinobacteria(100)	Actinobacteria(100)	Actinomycetales(100)	Microbacteriaceae(100)	Microbacteriaceae_unclassified(100)
Otu263	Bacteria(100)	Actinobacteria(100)	Actinobacteria(100)	Actinomycetales(100)	Microbacteriaceae(100)	Microbacteriaceae_unclassified(100)
Otu264	Bacteria(100)	Bacteroidetes(100)	Flavobacteria(100)	Flavobacteriales(100)	Flavobacteriaceae(100)	Chryseobacterium(100)
Otu265	Bacteria(100)	Proteobacteria(100)	Gammaproteobacteria(100)	Enterobacteriales(100)	Enterobacteriaceae(100)	Enterobacteriaceae_unclassified(100)
Otu266	Bacteria(100)	Proteobacteria(100)	Gammaproteobacteria(100)	Xanthomonadales(100)	Xanthomonadaceae(100)	Stenotrophomonas(100)
Otu267	Bacteria(100)	Proteobacteria(100)	Gammaproteobacteria(100)	Xanthomonadales(100)	Xanthomonadaceae(100)	Lysobacter(100)
Otu268	Bacteria(100)	Proteobacteria(100)	Gammaproteobacteria(100)	Xanthomonadales(100)	Xanthomonadaceae(100)	Xanthomonadaceae_unclassified(100)
Otu269	Bacteria(100)	Bacteroidetes(100)	Flavobacteria(100)	Flavobacteriales(100)	Flavobacteriaceae(100)	Elizabethkingia(100)
Otu270	Bacteria(100)	Firmicutes(100)	Bacilli(100)	Bacillales(100)	Staphylococcaceae(100)	Staphylococcus(100)
Otu271	Bacteria(100)	Firmicutes(100)	Bacilli(100)	Lactobacillales(100)	Streptococcaceae(100)	Streptococcus(100)
Otu272	Bacteria(100)	Firmicutes(100)	Bacilli(100)	Bacillales(100)	Bacillales_unclassified(100)	Bacillales_unclassified(100)
Otu273	Bacteria(100)	Firmicutes(100)	Bacilli(100)	Bacillales(100)	Staphylococcaceae(100)	Staphylococcus(100)
Otu274	Bacteria(100)	Firmicutes(100)	Bacilli(100)	Bacillales(100)	Staphylococcaceae(100)	Staphylococcus(100)
Otu275	Bacteria(100)	Bacteria_unclassified(100)	Bacteria_unclassified(100)	Bacteria_unclassified(100)	Bacteria_unclassified(100)	Bacteria_unclassified(100)
Otu276	Bacteria(100)	Bacteria_unclassified(100)	Bacteria_unclassified(100)	Bacteria_unclassified(100)	Bacteria_unclassified(100)	Bacteria_unclassified(100)
Otu277	Bacteria(100)	Bacteria_unclassified(100)	Bacteria_unclassified(100)	Bacteria_unclassified(100)	Bacteria_unclassified(100)	Bacteria_unclassified(100)
Otu278	Bacteria(100)	Firmicutes(100)	Bacilli(100)	Bacillales(100)	Paenibacillaceae_1(100)	Paenibacillaceae_1_unclassified(100)
Otu279	Bacteria(100)	Bacteria_unclassified(100)	Bacteria_unclassified(100)	Bacteria_unclassified(100)	Bacteria_unclassified(100)	Bacteria_unclassified(100)
Otu280	Bacteria(100)	Bacteria_unclassified(100)	Bacteria_unclassified(100)	Bacteria_unclassified(100)	Bacteria_unclassified(100)	Bacteria_unclassified(100)
Otu281	Bacteria(100)	Bacteria_unclassified(100)	Bacteria_unclassified(100)	Bacteria_unclassified(100)	Bacteria_unclassified(100)	Bacteria_unclassified(100)
Otu282	Bacteria(100)	Bacteroidetes(100)	Flavobacteria(100)	Flavobacteriales(100)	Flavobacteriaceae(100)	Elizabethkingia(100)
Otu283	Bacteria(100)	Proteobacteria(100)	Gammaproteobacteria(100)	Xanthomonadales(100)	Xanthomonadaceae(100)	Xanthomonadaceae_unclassified(100)
Otu284	Bacteria(100)	Proteobacteria(100)	Gammaproteobacteria(100)	Xanthomonadales(100)	Xanthomonadaceae(100)	Xanthomonadaceae_unclassified(100)
Otu285	Bacteria(100)	Proteobacteria(100)	Betaproteobacteria(100)	Burkholderiales(100)	Comamonadaceae(100)	Curvibacter(100)
Otu286	Bacteria(100)	Proteobacteria(100)	Betaproteobacteria(100)	Burkholderiales(100)	Comamonadaceae(100)	Comamonadaceae_unclassified(100)
Otu287	Bacteria(100)	Proteobacteria(100)	Betaproteobacteria(100)	Burkholderiales(100)	Comamonadaceae(100)	Comamonadaceae_unclassified(100)
Otu288	Bacteria(100)	Proteobacteria(100)	Betaproteobacteria(100)	Rhodocyclales(100)	Rhodocyclaceae(100)	Rhodocyclaceae_unclassified(100)
Otu289	Bacteria(100)	Proteobacteria(100)	Betaproteobacteria(100)	Betaproteobacteria_unclassified(100)	Betaproteobacteria_unclassified(100)	Betaproteobacteria_unclassified(100)
Otu290	Bacteria(100)	Proteobacteria(100)	Betaproteobacteria(100)	Burkholderiales(100)	Alcaligenaceae(100)	Achromobacter(100)
Otu291	Bacteria(100)	Proteobacteria(100)	Proteobacteria_unclassified(100)	Proteobacteria_unclassified(100)	Proteobacteria_unclassified(100)	Proteobacteria_unclassified(100)
Otu292	Bacteria(100)	Planctomycetes(100)	Planctomycetacia(100)	Planctomycetales(100)	Planctomycetaceae(100)	Planctomycetaceae_unclassified(100)
Otu293	Bacteria(100)	Planctomycetes(100)	Planctomycetacia(100)	Planctomycetales(100)	Planctomycetaceae(100)	Planctomycetaceae_unclassified(100)
Otu294	Bacteria(100)	Proteobacteria(100)	Proteobacteria_unclassified(100)	Proteobacteria_unclassified(100)	Proteobacteria_unclassified(100)	Proteobacteria_unclassified(100)
Otu295	Bacteria(100)	Proteobacteria(100)	Proteobacteria_unclassified(100)	Proteobacteria_unclassified(100)	Proteobacteria_unclassified(100)	Proteobacteria_unclassified(100)
Otu296	Bacteria(100)	Proteobacteria(100)	Proteobacteria_unclassified(100)	Proteobacteria_unclassified(100)	Proteobacteria_unclassified(100)	Proteobacteria_unclassified(100)
Otu297	Bacteria(100)	Proteobacteria(100)	Proteobacteria_unclassified(100)	Proteobacteria_unclassified(100)	Proteobacteria_unclassified(100)	Proteobacteria_unclassified(100)
Otu298	Bacteria(100)	Proteobacteria(100)	Betaproteobacteria(100)	Burkholderiales(100)	Comamonadaceae(100)	Comamonadaceae_unclassified(100)
Otu299	Bacteria(100)	Proteobacteria(100)	Betaproteobacteria(100)	Burkholderiales(100)	Burkholderiaceae(100)	Burkholderiaceae_unclassified(100)
Otu300	Bacteria(100)	Proteobacteria(100)	Betaproteobacteria(100)	Betaproteobacteria_unclassified(100)	Betaproteobacteria_unclassified(100)	Betaproteobacteria_unclassified(100)
Otu301	Bacteria(100)	Proteobacteria(100)	Betaproteobacteria(100)	Burkholderiales(100)	Burkholderiales_incertae_sedis(100)	Burkholderiales_incertae_sedis_unclassified(100)
Otu302	Bacteria(100)	Proteobacteria(100)	Betaproteobacteria(100)	Burkholderiales(100)	Oxalobacteraceae(100)	Oxalobacteraceae_unclassified(100)
Otu303	Bacteria(100)	Proteobacteria(100)	Betaproteobacteria(100)	Rhodocyclales(100)	Rhodocyclaceae(100)	Dechloromonas(100)
Otu304	Bacteria(100)	Bacteroidetes(100)	Flavobacteria(100)	Flavobacteriales(100)	Flavobacteriaceae(100)	Chryseobacterium(100)
Otu305	Bacteria(100)	Bacteroidetes(100)	Flavobacteria(100)	Flavobacteriales(100)	Flavobacteriaceae(100)	Chryseobacterium(100)
Otu306	Bacteria(100)	Bacteroidetes(100)	Flavobacteria(100)	Flavobacteriales(100)	Flavobacteriaceae(100)	Chryseobacterium(100)
Otu307	Bacteria(100)	Bacteroidetes(100)	Flavobacteria(100)	Flavobacteriales(100)	Flavobacteriaceae(100)	Chryseobacterium(100)
Otu308	Bacteria(100)	Bacteroidetes(100)	Flavobacteria(100)	Flavobacteriales(100)	Flavobacteriaceae(100)	Elizabethkingia(100)
Otu309	Bacteria(100)	Bacteroidetes(100)	Flavobacteria(100)	Flavobacteriales(100)	Flavobacteriaceae(100)	Elizabethkingia(100)
Otu310	Bacteria(100)	Bacteroidetes(100)	Flavobacteria(100)	Flavobacteriales(100)	Flavobacteriaceae(100)	Chryseobacterium(100)
Otu311	Bacteria(100)	Bacteroidetes(100)	Flavobacteria(100)	Flavobacteriales(100)	Flavobacteriaceae(100)	Chryseobacterium(100)
Otu312	Bacteria(100)	Bacteroidetes(100)	Flavobacteria(100)	Flavobacteriales(100)	Flavobacteriaceae(100)	Chryseobacterium(100)
Otu313	Bacteria(100)	Bacteroidetes(100)	Flavobacteria(100)	Flavobacteriales(100)	Flavobacteriaceae(100)	Chryseobacterium(100)
Otu314	Bacteria(100)	Bacteroidetes(100)	Bacteroidetes_unclassified(100)	Bacteroidetes_unclassified(100)	Bacteroidetes_unclassified(100)	Bacteroidetes_unclassified(100)
Otu315	Bacteria(100)	Bacteroidetes(100)	Flavobacteria(100)	Flavobacteriales(100)	Flavobacteriaceae(100)	Flavobacterium(100)
Otu316	Bacteria(100)	Bacteroidetes(100)	Flavobacteria(100)	Flavobacteriales(100)	Flavobacteriaceae(100)	Flavobacteriaceae_unclassified(100)
Otu317	Bacteria(100)	Bacteroidetes(100)	Flavobacteria(100)	Flavobacteriales(100)	Flavobacteriaceae(100)	Flavobacteriaceae_unclassified(100)
Otu318	Bacteria(100)	Bacteroidetes(100)	Flavobacteria(100)	Flavobacteriales(100)	Flavobacteriaceae(100)	Chryseobacterium(100)
Otu319	Bacteria(100)	Bacteroidetes(100)	Flavobacteria(100)	Flavobacteriales(100)	Flavobacteriaceae(100)	Elizabethkingia(100)
Otu320	Bacteria(100)	Bacteroidetes(100)	Flavobacteria(100)	Flavobacteriales(100)	Flavobacteriaceae(100)	Chryseobacterium(100)
Otu321	Bacteria(100)	Bacteroidetes(100)	Flavobacteria(100)	Flavobacteriales(100)	Flavobacteriaceae(100)	Elizabethkingia(100)
Otu322	Bacteria(100)	Bacteroidetes(100)	Flavobacteria(100)	Flavobacteriales(100)	Flavobacteriaceae(100)	Chryseobacterium(100)
Otu323	Bacteria(100)	Bacteroidetes(100)	Flavobacteria(100)	Flavobacteriales(100)	Flavobacteriaceae(100)	Flavobacteriaceae_unclassified(100)
Otu324	Bacteria(100)	Firmicutes(100)	Negativicutes(100)	Selenomonadales(100)	Veillonellaceae(100)	Veillonella(100)
Otu325	Bacteria(100)	Proteobacteria(100)	Gammaproteobacteria(100)	Pseudomonadales(100)	Moraxellaceae(100)	Acinetobacter(100)
Otu326	Bacteria(100)	Firmicutes(100)	Clostridia(100)	Clostridiales(100)	Clostridiales_Incertae_Sedis_XI(100)	Peptoniphilus(100)
Otu327	Bacteria(100)	Firmicutes(100)	Clostridia(100)	Clostridiales(100)	Clostridiales_Incertae_Sedis_XI(100)	Peptoniphilus(100)
Otu328	Bacteria(100)	Firmicutes(100)	Clostridia(100)	Clostridiales(100)	Lachnospiraceae(100)	Lachnospiraceae_unclassified(100)
Otu329	Bacteria(100)	Firmicutes(100)	Clostridia(100)	Clostridiales(100)	Clostridiales_Incertae_Sedis_XI(100)	Peptoniphilus(100)
Otu330	Bacteria(100)	Firmicutes(100)	Clostridia(100)	Clostridiales(100)	Clostridiales_Incertae_Sedis_XI(100)	Peptoniphilus(100)
Otu331	Bacteria(100)	Fusobacteria(100)	Fusobacteria(100)	Fusobacteriales(100)	Leptotrichiaceae(100)	Leptotrichia(100)
Otu332	Bacteria(100)	Acidobacteria(100)	Acidobacteria_Gp4(100)	Acidobacteria_Gp4_order_incertae_sedis(100)	Acidobacteria_Gp4_family_incertae_sedis(100)	Gp4(100)
Otu333	Bacteria(100)	Firmicutes(100)	Negativicutes(100)	Selenomonadales(100)	Veillonellaceae(100)	Veillonella(100)
Otu334	Bacteria(100)	Bacteroidetes(100)	Flavobacteria(100)	Flavobacteriales(100)	Flavobacteriaceae(100)	Flavobacteriaceae_unclassified(100)
Otu335	Bacteria(100)	Firmicutes(100)	Negativicutes(100)	Selenomonadales(100)	Veillonellaceae(100)	Veillonella(100)
Otu336	Bacteria(100)	Firmicutes(100)	Negativicutes(100)	Selenomonadales(100)	Veillonellaceae(100)	Veillonella(100)
Otu337	Bacteria(100)	Firmicutes(100)	Negativicutes(100)	Selenomonadales(100)	Veillonellaceae(100)	Veillonella(100)
Otu338	Bacteria(100)	Firmicutes(100)	Negativicutes(100)	Selenomonadales(100)	Veillonellaceae(100)	Veillonella(100)
Otu339	Bacteria(100)	Acidobacteria(100)	Acidobacteria_Gp16(100)	Acidobacteria_Gp16_order_incertae_sedis(100)	Acidobacteria_Gp16_family_incertae_sedis(100)	Gp16(100)
Otu340	Bacteria(100)	Bacteroidetes(100)	Bacteroidia(100)	Bacteroidales(100)	Prevotellaceae(100)	Prevotella(100)
Otu341	Bacteria(100)	Bacteroidetes(100)	Bacteroidia(100)	Bacteroidales(100)	Prevotellaceae(100)	Prevotellaceae_unclassified(100)
Otu342	Bacteria(100)	Bacteroidetes(100)	Bacteroidia(100)	Bacteroidales(100)	Prevotellaceae(100)	Prevotella(100)
Otu343	Bacteria(100)	Proteobacteria(100)	Betaproteobacteria(100)	Burkholderiales(100)	Oxalobacteraceae(100)	Oxalobacteraceae_unclassified(100)
Otu344	Bacteria(100)	Proteobacteria(100)	Betaproteobacteria(100)	Burkholderiales(100)	Oxalobacteraceae(100)	Massilia(100)
Otu345	Bacteria(100)	Proteobacteria(100)	Betaproteobacteria(100)	Burkholderiales(100)	Comamonadaceae(100)	Comamonas(100)
Otu346	Bacteria(100)	Proteobacteria(100)	Betaproteobacteria(100)	Burkholderiales(100)	Comamonadaceae(100)	Comamonadaceae_unclassified(100)
Otu347	Bacteria(100)	Proteobacteria(100)	Betaproteobacteria(100)	Burkholderiales(100)	Comamonadaceae(100)	Comamonadaceae_unclassified(100)
Otu348	Bacteria(100)	Proteobacteria(100)	Betaproteobacteria(100)	Methylophilales(100)	Methylophilaceae(100)	Methylophilaceae_unclassified(100)
Otu349	Bacteria(100)	Proteobacteria(100)	Betaproteobacteria(100)	Neisseriales(100)	Neisseriaceae(100)	Neisseria(100)
Otu350	Bacteria(100)	Proteobacteria(100)	Betaproteobacteria(100)	Burkholderiales(100)	Burkholderiaceae(100)	Burkholderiaceae_unclassified(100)
Otu351	Bacteria(100)	Proteobacteria(100)	Betaproteobacteria(100)	Burkholderiales(100)	Comamonadaceae(100)	Comamonadaceae_unclassified(100)
Otu352	Bacteria(100)	Proteobacteria(100)	Betaproteobacteria(100)	Burkholderiales(100)	Oxalobacteraceae(100)	Oxalobacteraceae_unclassified(100)
Otu353	Bacteria(100)	Proteobacteria(100)	Betaproteobacteria(100)	Burkholderiales(100)	Oxalobacteraceae(100)	Oxalobacteraceae_unclassified(100)
Otu354	Bacteria(100)	Proteobacteria(100)	Betaproteobacteria(100)	Burkholderiales(100)	Alcaligenaceae(100)	Achromobacter(100)
Otu355	Bacteria(100)	Proteobacteria(100)	Betaproteobacteria(100)	Burkholderiales(100)	Comamonadaceae(100)	Comamonadaceae_unclassified(100)
Otu356	Bacteria(100)	Proteobacteria(100)	Betaproteobacteria(100)	Burkholderiales(100)	Comamonadaceae(100)	Comamonadaceae_unclassified(100)
Otu357	Bacteria(100)	Proteobacteria(100)	Betaproteobacteria(100)	Burkholderiales(100)	Comamonadaceae(100)	Comamonadaceae_unclassified(100)
Otu358	Bacteria(100)	Proteobacteria(100)	Betaproteobacteria(100)	Burkholderiales(100)	Comamonadaceae(100)	Comamonadaceae_unclassified(100)
Otu359	Bacteria(100)	Proteobacteria(100)	Betaproteobacteria(100)	Burkholderiales(100)	Oxalobacteraceae(100)	Oxalobacteraceae_unclassified(100)
Otu360	Bacteria(100)	Proteobacteria(100)	Betaproteobacteria(100)	Burkholderiales(100)	Oxalobacteraceae(100)	Oxalobacteraceae_unclassified(100)
Otu361	Bacteria(100)	Proteobacteria(100)	Betaproteobacteria(100)	Burkholderiales(100)	Burkholderiales_unclassified(100)	Burkholderiales_unclassified(100)
Otu362	Bacteria(100)	Bacteroidetes(100)	Flavobacteria(100)	Flavobacteriales(100)	Flavobacteriaceae(100)	Flavobacteriaceae_unclassified(100)
Otu363	Bacteria(100)	Bacteroidetes(100)	Flavobacteria(100)	Flavobacteriales(100)	Flavobacteriaceae(100)	Flavobacteriaceae_unclassified(100)
Otu364	Bacteria(100)	Bacteroidetes(100)	Flavobacteria(100)	Flavobacteriales(100)	Flavobacteriaceae(100)	Elizabethkingia(100)
Otu365	Bacteria(100)	Bacteroidetes(100)	Flavobacteria(100)	Flavobacteriales(100)	Flavobacteriaceae(100)	Chryseobacterium(100)
Otu366	Bacteria(100)	Bacteroidetes(100)	Flavobacteria(100)	Flavobacteriales(100)	Flavobacteriaceae(100)	Flavobacteriaceae_unclassified(100)
Otu367	Bacteria(100)	Bacteroidetes(100)	Flavobacteria(100)	Flavobacteriales(100)	Flavobacteriaceae(100)	Chryseobacterium(100)
Otu368	Bacteria(100)	Bacteroidetes(100)	Flavobacteria(100)	Flavobacteriales(100)	Flavobacteriaceae(100)	Elizabethkingia(100)
Otu369	Bacteria(100)	Bacteroidetes(100)	Flavobacteria(100)	Flavobacteriales(100)	Flavobacteriaceae(100)	Flavobacterium(100)
Otu370	Bacteria(100)	Bacteroidetes(100)	Flavobacteria(100)	Flavobacteriales(100)	Flavobacteriaceae(100)	Flavobacteriaceae_unclassified(100)
Otu371	Bacteria(100)	Bacteroidetes(100)	Flavobacteria(100)	Flavobacteriales(100)	Flavobacteriaceae(100)	Elizabethkingia(100)
Otu372	Bacteria(100)	Proteobacteria(100)	Betaproteobacteria(100)	Burkholderiales(100)	Burkholderiales_unclassified(100)	Burkholderiales_unclassified(100)
Otu373	Bacteria(100)	Bacteroidetes(100)	Flavobacteria(100)	Flavobacteriales(100)	Flavobacteriaceae(100)	Chryseobacterium(100)
Otu374	Bacteria(100)	Bacteroidetes(100)	Bacteroidetes_unclassified(100)	Bacteroidetes_unclassified(100)	Bacteroidetes_unclassified(100)	Bacteroidetes_unclassified(100)
Otu375	Bacteria(100)	Bacteroidetes(100)	Bacteroidetes_unclassified(100)	Bacteroidetes_unclassified(100)	Bacteroidetes_unclassified(100)	Bacteroidetes_unclassified(100)
Otu376	Bacteria(100)	Bacteroidetes(100)	Bacteroidetes_unclassified(100)	Bacteroidetes_unclassified(100)	Bacteroidetes_unclassified(100)	Bacteroidetes_unclassified(100)
Otu377	Bacteria(100)	Proteobacteria(100)	Proteobacteria_unclassified(100)	Proteobacteria_unclassified(100)	Proteobacteria_unclassified(100)	Proteobacteria_unclassified(100)
Otu378	Bacteria(100)	Proteobacteria(100)	Proteobacteria_unclassified(100)	Proteobacteria_unclassified(100)	Proteobacteria_unclassified(100)	Proteobacteria_unclassified(100)
Otu379	Bacteria(100)	Firmicutes(100)	Clostridia(100)	Clostridiales(100)	Clostridiales_Incertae_Sedis_XI(100)	Peptoniphilus(100)
Otu380	Bacteria(100)	Proteobacteria(100)	Betaproteobacteria(100)	Betaproteobacteria_unclassified(100)	Betaproteobacteria_unclassified(100)	Betaproteobacteria_unclassified(100)
Otu381	Bacteria(100)	Proteobacteria(100)	Gammaproteobacteria(100)	Enterobacteriales(100)	Enterobacteriaceae(100)	Enterobacteriaceae_unclassified(100)
Otu382	Bacteria(100)	Bacteria_unclassified(100)	Bacteria_unclassified(100)	Bacteria_unclassified(100)	Bacteria_unclassified(100)	Bacteria_unclassified(100)
Otu383	Bacteria(100)	Bacteria_unclassified(100)	Bacteria_unclassified(100)	Bacteria_unclassified(100)	Bacteria_unclassified(100)	Bacteria_unclassified(100)
Otu384	Bacteria(100)	Bacteria_unclassified(100)	Bacteria_unclassified(100)	Bacteria_unclassified(100)	Bacteria_unclassified(100)	Bacteria_unclassified(100)
Otu385	Bacteria(100)	Bacteria_unclassified(100)	Bacteria_unclassified(100)	Bacteria_unclassified(100)	Bacteria_unclassified(100)	Bacteria_unclassified(100)
Otu386	Bacteria(100)	Bacteria_unclassified(100)	Bacteria_unclassified(100)	Bacteria_unclassified(100)	Bacteria_unclassified(100)	Bacteria_unclassified(100)
Otu387	Bacteria(100)	Bacteria_unclassified(100)	Bacteria_unclassified(100)	Bacteria_unclassified(100)	Bacteria_unclassified(100)	Bacteria_unclassified(100)
Otu388	Bacteria(100)	Bacteria_unclassified(100)	Bacteria_unclassified(100)	Bacteria_unclassified(100)	Bacteria_unclassified(100)	Bacteria_unclassified(100)
Otu389	Bacteria(100)	Bacteria_unclassified(100)	Bacteria_unclassified(100)	Bacteria_unclassified(100)	Bacteria_unclassified(100)	Bacteria_unclassified(100)
Otu390	Bacteria(100)	Bacteria_unclassified(100)	Bacteria_unclassified(100)	Bacteria_unclassified(100)	Bacteria_unclassified(100)	Bacteria_unclassified(100)
Otu391	Bacteria(100)	Proteobacteria(100)	Gammaproteobacteria(100)	Enterobacteriales(100)	Enterobacteriaceae(100)	Enterobacteriaceae_unclassified(100)
Otu392	Bacteria(100)	Bacteria_unclassified(100)	Bacteria_unclassified(100)	Bacteria_unclassified(100)	Bacteria_unclassified(100)	Bacteria_unclassified(100)
Otu393	Bacteria(100)	Proteobacteria(100)	Gammaproteobacteria(100)	Xanthomonadales(100)	Xanthomonadaceae(100)	Xanthomonadaceae_unclassified(100)
Otu394	Bacteria(100)	Proteobacteria(100)	Gammaproteobacteria(100)	Xanthomonadales(100)	Xanthomonadaceae(100)	Stenotrophomonas(100)
Otu395	Bacteria(100)	Proteobacteria(100)	Gammaproteobacteria(100)	Xanthomonadales(100)	Xanthomonadaceae(100)	Xanthomonadaceae_unclassified(100)
Otu396	Bacteria(100)	Proteobacteria(100)	Gammaproteobacteria(100)	Enterobacteriales(100)	Enterobacteriaceae(100)	Enterobacteriaceae_unclassified(100)
Otu397	Bacteria(100)	Proteobacteria(100)	Gammaproteobacteria(100)	Pseudomonadales(100)	Pseudomonadaceae(100)	Pseudomonas(100)
Otu398	Bacteria(100)	Proteobacteria(100)	Gammaproteobacteria(100)	Xanthomonadales(100)	Xanthomonadaceae(100)	Xanthomonadaceae_unclassified(100)
Otu399	Bacteria(100)	Proteobacteria(100)	Gammaproteobacteria(100)	Pseudomonadales(100)	Pseudomonadaceae(100)	Pseudomonadaceae_unclassified(100)
Otu400	Bacteria(100)	Proteobacteria(100)	Gammaproteobacteria(100)	Xanthomonadales(100)	Xanthomonadaceae(100)	Xanthomonadaceae_unclassified(100)
Otu401	Bacteria(100)	Proteobacteria(100)	Gammaproteobacteria(100)	Xanthomonadales(100)	Xanthomonadaceae(100)	Xanthomonadaceae_unclassified(100)
Otu402	Bacteria(100)	Proteobacteria(100)	Gammaproteobacteria(100)	Pseudomonadales(100)	Pseudomonadaceae(100)	Pseudomonas(100)
Otu403	Bacteria(100)	Actinobacteria(100)	Actinobacteria(100)	Actinomycetales(100)	Propionibacteriaceae(100)	Propionibacterium(100)
Otu404	Bacteria(100)	Actinobacteria(100)	Actinobacteria(100)	Actinomycetales(100)	Micrococcaceae(100)	Nesterenkonia(100)
Otu405	Bacteria(100)	Actinobacteria(100)	Actinobacteria(100)	Actinomycetales(100)	Actinomycetales_unclassified(100)	Actinomycetales_unclassified(100)
Otu406	Bacteria(100)	Actinobacteria(100)	Actinobacteria(100)	Actinomycetales(100)	Actinomycetales_unclassified(100)	Actinomycetales_unclassified(100)
Otu407	Bacteria(100)	Actinobacteria(100)	Actinobacteria(100)	Actinomycetales(100)	Actinomycetales_unclassified(100)	Actinomycetales_unclassified(100)
Otu408	Bacteria(100)	Actinobacteria(100)	Actinobacteria(100)	Actinomycetales(100)	Microbacteriaceae(100)	Microbacteriaceae_unclassified(100)
Otu409	Bacteria(100)	Actinobacteria(100)	Actinobacteria(100)	Actinobacteria_unclassified(100)	Actinobacteria_unclassified(100)	Actinobacteria_unclassified(100)
Otu410	Bacteria(100)	Actinobacteria(100)	Actinobacteria(100)	Acidimicrobiales(100)	Acidimicrobiaceae(100)	Ilumatobacter(100)
Otu411	Bacteria(100)	Actinobacteria(100)	Actinobacteria(100)	Actinobacteria_unclassified(100)	Actinobacteria_unclassified(100)	Actinobacteria_unclassified(100)
Otu412	Bacteria(100)	Actinobacteria(100)	Actinobacteria(100)	Actinomycetales(100)	Actinomycetales_unclassified(100)	Actinomycetales_unclassified(100)
Otu413	Bacteria(100)	Actinobacteria(100)	Actinobacteria(100)	Actinomycetales(100)	Actinomycetales_unclassified(100)	Actinomycetales_unclassified(100)
Otu414	Bacteria(100)	Proteobacteria(100)	Gammaproteobacteria(100)	Xanthomonadales(100)	Xanthomonadaceae(100)	Xanthomonadaceae_unclassified(100)
Otu415	Bacteria(100)	Actinobacteria(100)	Actinobacteria(100)	Actinomycetales(100)	Nocardioidaceae(100)	Nocardioides(100)
Otu416	Bacteria(100)	Actinobacteria(100)	Actinobacteria(100)	Actinomycetales(100)	Propionibacteriaceae(100)	Propionibacterium(100)
Otu417	Bacteria(100)	Actinobacteria(100)	Actinobacteria(100)	Actinomycetales(100)	Microbacteriaceae(100)	Microbacterium(100)
Otu418	Bacteria(100)	Proteobacteria(100)	Gammaproteobacteria(100)	Xanthomonadales(100)	Xanthomonadaceae(100)	Stenotrophomonas(100)
Otu419	Bacteria(100)	Proteobacteria(100)	Gammaproteobacteria(100)	Gammaproteobacteria_unclassified(100)	Gammaproteobacteria_unclassified(100)	Gammaproteobacteria_unclassified(100)
Otu420	Bacteria(100)	Proteobacteria(100)	Gammaproteobacteria(100)	Pseudomonadales(100)	Pseudomonadaceae(100)	Pseudomonadaceae_unclassified(100)
Otu421	Bacteria(100)	Proteobacteria(100)	Gammaproteobacteria(100)	Enterobacteriales(100)	Enterobacteriaceae(100)	Enterobacteriaceae_unclassified(100)
Otu422	Bacteria(100)	Proteobacteria(100)	Gammaproteobacteria(100)	Xanthomonadales(100)	Xanthomonadaceae(100)	Xanthomonadaceae_unclassified(100)
Otu423	Bacteria(100)	Bacteria_unclassified(100)	Bacteria_unclassified(100)	Bacteria_unclassified(100)	Bacteria_unclassified(100)	Bacteria_unclassified(100)
Otu424	Bacteria(100)	Proteobacteria(100)	Gammaproteobacteria(100)	Xanthomonadales(100)	Xanthomonadaceae(100)	Stenotrophomonas(100)
Otu425	Bacteria(100)	Proteobacteria(100)	Gammaproteobacteria(100)	Xanthomonadales(100)	Xanthomonadaceae(100)	Xanthomonadaceae_unclassified(100)
Otu426	Bacteria(100)	Proteobacteria(100)	Gammaproteobacteria(100)	Pseudomonadales(100)	Pseudomonadaceae(100)	Pseudomonadaceae_unclassified(100)
Otu427	Bacteria(100)	Proteobacteria(100)	Gammaproteobacteria(100)	Enterobacteriales(100)	Enterobacteriaceae(100)	Enterobacteriaceae_unclassified(100)
Otu428	Bacteria(100)	Proteobacteria(100)	Gammaproteobacteria(100)	Xanthomonadales(100)	Xanthomonadaceae(100)	Stenotrophomonas(100)
Otu429	Bacteria(100)	Proteobacteria(100)	Gammaproteobacteria(100)	Pseudomonadales(100)	Pseudomonadaceae(100)	Pseudomonas(100)
Otu430	Bacteria(100)	Proteobacteria(100)	Gammaproteobacteria(100)	Pseudomonadales(100)	Pseudomonadaceae(100)	Pseudomonas(100)
Otu431	Bacteria(100)	Proteobacteria(100)	Gammaproteobacteria(100)	Xanthomonadales(100)	Xanthomonadaceae(100)	Xanthomonadaceae_unclassified(100)
Otu432	Bacteria(100)	Proteobacteria(100)	Gammaproteobacteria(100)	Xanthomonadales(100)	Xanthomonadaceae(100)	Xanthomonadaceae_unclassified(100)
Otu433	Bacteria(100)	Proteobacteria(100)	Gammaproteobacteria(100)	Pseudomonadales(100)	Pseudomonadaceae(100)	Pseudomonadaceae_unclassified(100)
Otu434	Bacteria(100)	Proteobacteria(100)	Gammaproteobacteria(100)	Enterobacteriales(100)	Enterobacteriaceae(100)	Enterobacteriaceae_unclassified(100)
Otu435	Bacteria(100)	Proteobacteria(100)	Gammaproteobacteria(100)	Xanthomonadales(100)	Xanthomonadaceae(100)	Xanthomonadaceae_unclassified(100)
Otu436	Bacteria(100)	Proteobacteria(100)	Gammaproteobacteria(100)	Enterobacteriales(100)	Enterobacteriaceae(100)	Enterobacteriaceae_unclassified(100)
Otu437	Bacteria(100)	Proteobacteria(100)	Gammaproteobacteria(100)	Pseudomonadales(100)	Pseudomonadaceae(100)	Pseudomonadaceae_unclassified(100)
Otu438	Bacteria(100)	Proteobacteria(100)	Gammaproteobacteria(100)	Enterobacteriales(100)	Enterobacteriaceae(100)	Serratia(100)
Otu439	Bacteria(100)	Proteobacteria(100)	Gammaproteobacteria(100)	Xanthomonadales(100)	Xanthomonadaceae(100)	Xanthomonadaceae_unclassified(100)
Otu440	Bacteria(100)	Proteobacteria(100)	Gammaproteobacteria(100)	Pseudomonadales(100)	Pseudomonadaceae(100)	Pseudomonadaceae_unclassified(100)
Otu441	Bacteria(100)	Proteobacteria(100)	Gammaproteobacteria(100)	Pseudomonadales(100)	Moraxellaceae(100)	Acinetobacter(100)
Otu442	Bacteria(100)	Proteobacteria(100)	Gammaproteobacteria(100)	Pseudomonadales(100)	Moraxellaceae(100)	Acinetobacter(100)
Otu443	Bacteria(100)	Proteobacteria(100)	Gammaproteobacteria(100)	Xanthomonadales(100)	Xanthomonadaceae(100)	Xanthomonadaceae_unclassified(100)
Otu444	Bacteria(100)	Proteobacteria(100)	Gammaproteobacteria(100)	Xanthomonadales(100)	Xanthomonadaceae(100)	Xanthomonadaceae_unclassified(100)
Otu445	Bacteria(100)	Proteobacteria(100)	Gammaproteobacteria(100)	Xanthomonadales(100)	Xanthomonadaceae(100)	Stenotrophomonas(100)
Otu446	Bacteria(100)	Proteobacteria(100)	Gammaproteobacteria(100)	Enterobacteriales(100)	Enterobacteriaceae(100)	Buttiauxella(100)
Otu447	Bacteria(100)	Proteobacteria(100)	Gammaproteobacteria(100)	Enterobacteriales(100)	Enterobacteriaceae(100)	Enterobacteriaceae_unclassified(100)
Otu448	Bacteria(100)	Proteobacteria(100)	Gammaproteobacteria(100)	Xanthomonadales(100)	Xanthomonadaceae(100)	Stenotrophomonas(100)
Otu449	Bacteria(100)	Proteobacteria(100)	Gammaproteobacteria(100)	Xanthomonadales(100)	Sinobacteraceae(100)	Nevskia(100)
Otu450	Bacteria(100)	Proteobacteria(100)	Gammaproteobacteria(100)	Pseudomonadales(100)	Pseudomonadaceae(100)	Pseudomonas(100)
Otu451	Bacteria(100)	Proteobacteria(100)	Gammaproteobacteria(100)	Pseudomonadales(100)	Pseudomonadaceae(100)	Pseudomonadaceae_unclassified(100)
Otu452	Bacteria(100)	Proteobacteria(100)	Gammaproteobacteria(100)	Pseudomonadales(100)	Pseudomonadaceae(100)	Pseudomonas(100)
Otu453	Bacteria(100)	Proteobacteria(100)	Gammaproteobacteria(100)	Pseudomonadales(100)	Pseudomonadaceae(100)	Pseudomonadaceae_unclassified(100)
Otu454	Bacteria(100)	Proteobacteria(100)	Gammaproteobacteria(100)	Xanthomonadales(100)	Xanthomonadaceae(100)	Stenotrophomonas(100)
Otu455	Bacteria(100)	Proteobacteria(100)	Gammaproteobacteria(100)	Xanthomonadales(100)	Xanthomonadaceae(100)	Xanthomonadaceae_unclassified(100)
Otu456	Bacteria(100)	Proteobacteria(100)	Gammaproteobacteria(100)	Xanthomonadales(100)	Xanthomonadaceae(100)	Stenotrophomonas(100)
Otu457	Bacteria(100)	Actinobacteria(100)	Actinobacteria(100)	Actinomycetales(100)	Nocardioidaceae(100)	Nocardioides(100)
Otu458	Bacteria(100)	Proteobacteria(100)	Gammaproteobacteria(100)	Gammaproteobacteria_unclassified(100)	Gammaproteobacteria_unclassified(100)	Gammaproteobacteria_unclassified(100)
Otu459	Bacteria(100)	Proteobacteria(100)	Gammaproteobacteria(100)	Xanthomonadales(100)	Xanthomonadaceae(100)	Xanthomonadaceae_unclassified(100)
Otu460	Bacteria(100)	Proteobacteria(100)	Gammaproteobacteria(100)	Enterobacteriales(100)	Enterobacteriaceae(100)	Enterobacteriaceae_unclassified(100)
Otu461	Bacteria(100)	Proteobacteria(100)	Gammaproteobacteria(100)	Xanthomonadales(100)	Xanthomonadaceae(100)	Xanthomonadaceae_unclassified(100)
Otu462	Bacteria(100)	Proteobacteria(100)	Gammaproteobacteria(100)	Xanthomonadales(100)	Xanthomonadaceae(100)	Xanthomonadaceae_unclassified(100)
Otu463	Bacteria(100)	Proteobacteria(100)	Gammaproteobacteria(100)	Xanthomonadales(100)	Xanthomonadaceae(100)	Xanthomonadaceae_unclassified(100)
Otu464	Bacteria(100)	Proteobacteria(100)	Gammaproteobacteria(100)	Pseudomonadales(100)	Pseudomonadaceae(100)	Pseudomonadaceae_unclassified(100)
Otu465	Bacteria(100)	Proteobacteria(100)	Gammaproteobacteria(100)	Xanthomonadales(100)	Xanthomonadaceae(100)	Xanthomonadaceae_unclassified(100)
Otu466	Bacteria(100)	Proteobacteria(100)	Gammaproteobacteria(100)	Xanthomonadales(100)	Xanthomonadaceae(100)	Stenotrophomonas(100)
Otu467	Bacteria(100)	Bacteroidetes(100)	Bacteroidetes_incertae_sedis_class_incertae_sedis(100)	Bacteroidetes_incertae_sedis_order_incertae_sedis(100)	Bacteroidetes_incertae_sedis_family_incertae_sedis(100)	Ohtaekwangia(100)
Otu468	Bacteria(100)	Bacteroidetes(100)	Sphingobacteria(100)	Sphingobacteriales(100)	Cytophagaceae(100)	Cytophagaceae_unclassified(100)
Otu469	Bacteria(100)	Bacteroidetes(100)	Sphingobacteria(100)	Sphingobacteriales(100)	Sphingobacteriales_unclassified(100)	Sphingobacteriales_unclassified(100)
Otu470	Bacteria(100)	Bacteroidetes(100)	Sphingobacteria(100)	Sphingobacteriales(100)	Chitinophagaceae(100)	Chitinophagaceae_unclassified(100)
Otu471	Bacteria(100)	Bacteroidetes(100)	Sphingobacteria(100)	Sphingobacteriales(100)	Sphingobacteriaceae(100)	Nubsella(100)
Otu472	Bacteria(100)	Bacteroidetes(100)	Sphingobacteria(100)	Sphingobacteriales(100)	Sphingobacteriaceae(100)	Sphingobacteriaceae_unclassified(100)
Otu473	Bacteria(100)	Bacteroidetes(100)	Sphingobacteria(100)	Sphingobacteriales(100)	Sphingobacteriales_unclassified(100)	Sphingobacteriales_unclassified(100)
Otu474	Bacteria(100)	Bacteroidetes(100)	Sphingobacteria(100)	Sphingobacteriales(100)	Sphingobacteriaceae(100)	Sphingobacteriaceae_unclassified(100)
Otu475	Bacteria(100)	Bacteroidetes(100)	Sphingobacteria(100)	Sphingobacteriales(100)	Sphingobacteriaceae(100)	Sphingobacterium(100)
Otu476	Bacteria(100)	Bacteroidetes(100)	Sphingobacteria(100)	Sphingobacteriales(100)	Cytophagaceae(100)	Cytophagaceae_unclassified(100)
Otu477	Bacteria(100)	Bacteroidetes(100)	Sphingobacteria(100)	Sphingobacteriales(100)	Chitinophagaceae(100)	Chitinophagaceae_unclassified(100)
Otu478	Bacteria(100)	Firmicutes(100)	Bacilli(100)	Bacillales(100)	Paenibacillaceae_1(100)	Paenibacillaceae_1_unclassified(100)
Otu479	Bacteria(100)	Bacteroidetes(100)	Bacteroidetes_incertae_sedis_class_incertae_sedis(100)	Bacteroidetes_incertae_sedis_order_incertae_sedis(100)	Bacteroidetes_incertae_sedis_family_incertae_sedis(100)	Ohtaekwangia(100)
Otu480	Bacteria(100)	Bacteroidetes(100)	Bacteroidetes_incertae_sedis_class_incertae_sedis(100)	Bacteroidetes_incertae_sedis_order_incertae_sedis(100)	Bacteroidetes_incertae_sedis_family_incertae_sedis(100)	Ohtaekwangia(100)
Otu481	Bacteria(100)	Proteobacteria(100)	Alphaproteobacteria(100)	Sphingomonadales(100)	Sphingomonadaceae(100)	Sphingobium(100)
Otu482	Bacteria(100)	Proteobacteria(100)	Alphaproteobacteria(100)	Sphingomonadales(100)	Sphingomonadales_unclassified(100)	Sphingomonadales_unclassified(100)
Otu483	Bacteria(100)	Proteobacteria(100)	Alphaproteobacteria(100)	Rhizobiales(100)	Rhizobiales_unclassified(100)	Rhizobiales_unclassified(100)
Otu484	Bacteria(100)	Proteobacteria(100)	Alphaproteobacteria(100)	Rhizobiales(100)	Rhizobiales_unclassified(100)	Rhizobiales_unclassified(100)
Otu485	Bacteria(100)	Proteobacteria(100)	Alphaproteobacteria(100)	Rhodobacterales(100)	Rhodobacteraceae(100)	Rhodobacteraceae_unclassified(100)
Otu486	Bacteria(100)	Proteobacteria(100)	Alphaproteobacteria(100)	Rhizobiales(100)	Rhizobiales_unclassified(100)	Rhizobiales_unclassified(100)
Otu487	Bacteria(100)	Proteobacteria(100)	Alphaproteobacteria(100)	Rhizobiales(100)	Hyphomicrobiaceae(100)	Hyphomicrobium(100)
Otu488	Bacteria(100)	Proteobacteria(100)	Alphaproteobacteria(100)	Alphaproteobacteria_unclassified(100)	Alphaproteobacteria_unclassified(100)	Alphaproteobacteria_unclassified(100)
Otu489	Bacteria(100)	Firmicutes(100)	Bacilli(100)	Lactobacillales(100)	Enterococcaceae(100)	Enterococcus(100)
Otu490	Bacteria(100)	Verrucomicrobia(100)	Opitutae(100)	Opitutales(100)	Opitutaceae(100)	Opitutus(100)
Otu491	Bacteria(100)	Verrucomicrobia(100)	Opitutae(100)	Opitutales(100)	Opitutaceae(100)	Opitutus(100)
Otu492	Bacteria(100)	Firmicutes(100)	Bacilli(100)	Bacillales(100)	Paenibacillaceae_1(100)	Paenibacillaceae_1_unclassified(100)
Otu493	Bacteria(100)	Firmicutes(100)	Bacilli(100)	Lactobacillales(100)	Streptococcaceae(100)	Streptococcus(100)
Otu494	Bacteria(100)	Firmicutes(100)	Bacilli(100)	Bacillales(100)	Bacillales_unclassified(100)	Bacillales_unclassified(100)
Otu495	Bacteria(100)	Firmicutes(100)	Bacilli(100)	Bacillales(100)	Staphylococcaceae(100)	Staphylococcus(100)
Otu496	Bacteria(100)	Firmicutes(100)	Bacilli(100)	Bacillales(100)	Staphylococcaceae(100)	Staphylococcus(100)
Otu497	Bacteria(100)	Firmicutes(100)	Bacilli(100)	Bacillales(100)	Staphylococcaceae(100)	Staphylococcus(100)
Otu498	Bacteria(100)	Firmicutes(100)	Bacilli(100)	Bacillales(100)	Planococcaceae(100)	Planococcaceae_incertae_sedis(100)
Otu499	Bacteria(100)	Firmicutes(100)	Bacilli(100)	Bacillales(100)	Staphylococcaceae(100)	Staphylococcus(100)
Otu500	Bacteria(100)	Proteobacteria(100)	Alphaproteobacteria(100)	Rhizobiales(100)	Rhizobiales_unclassified(100)	Rhizobiales_unclassified(100)
Otu501	Bacteria(100)	Firmicutes(100)	Bacilli(100)	Bacillales(100)	Bacillaceae_1(100)	Bacillus(100)
Otu502	Bacteria(100)	Firmicutes(100)	Bacilli(100)	Bacillales(100)	Staphylococcaceae(100)	Staphylococcus(100)
Otu503	Bacteria(100)	Firmicutes(100)	Bacilli(100)	Bacillales(100)	Staphylococcaceae(100)	Staphylococcus(100)
Otu504	Bacteria(100)	Firmicutes(100)	Bacilli(100)	Bacillales(100)	Paenibacillaceae_1(100)	Paenibacillaceae_1_unclassified(100)
Otu505	Bacteria(100)	Firmicutes(100)	Bacilli(100)	Bacillales(100)	Bacillaceae_1(100)	Bacillus(100)
Otu506	Bacteria(100)	Firmicutes(100)	Bacilli(100)	Bacillales(100)	Planococcaceae(100)	Sporosarcina(100)
Otu507	Bacteria(100)	Firmicutes(100)	Bacilli(100)	Bacillales(100)	Staphylococcaceae(100)	Staphylococcus(100)
Otu508	Bacteria(100)	Firmicutes(100)	Bacilli(100)	Bacillales(100)	Staphylococcaceae(100)	Staphylococcus(100)
Otu509	Bacteria(100)	Firmicutes(100)	Bacilli(100)	Bacillales(100)	Staphylococcaceae(100)	Staphylococcus(100)
Otu510	Bacteria(100)	Actinobacteria(100)	Actinobacteria(100)	Actinomycetales(100)	Actinomycetales_unclassified(100)	Actinomycetales_unclassified(100)
Otu511	Bacteria(100)	Actinobacteria(100)	Actinobacteria(100)	Actinomycetales(100)	Actinomycetales_unclassified(100)	Actinomycetales_unclassified(100)
Otu512	Bacteria(100)	Actinobacteria(100)	Actinobacteria(100)	Actinomycetales(100)	Propionibacteriaceae(100)	Propionibacterium(100)
Otu513	Bacteria(100)	Actinobacteria(100)	Actinobacteria(100)	Actinomycetales(100)	Nocardioidaceae(100)	Nocardioides(100)
Otu514	Bacteria(100)	Actinobacteria(100)	Actinobacteria(100)	Actinomycetales(100)	Propionibacteriaceae(100)	Propionibacteriaceae_unclassified(100)
Otu515	Bacteria(100)	Actinobacteria(100)	Actinobacteria(100)	Actinomycetales(100)	Brevibacteriaceae(100)	Brevibacterium(100)
Otu516	Bacteria(100)	Actinobacteria(100)	Actinobacteria(100)	Actinomycetales(100)	Actinomycetales_unclassified(100)	Actinomycetales_unclassified(100)
Otu517	Bacteria(100)	Actinobacteria(100)	Actinobacteria(100)	Actinomycetales(100)	Propionibacteriaceae(100)	Propionibacterium(100)
Otu518	Bacteria(100)	Actinobacteria(100)	Actinobacteria(100)	Actinomycetales(100)	Propionibacteriaceae(100)	Propionibacterium(100)
Otu519	Bacteria(100)	Actinobacteria(100)	Actinobacteria(100)	Actinomycetales(100)	Actinomycetales_unclassified(100)	Actinomycetales_unclassified(100)
Otu520	Bacteria(100)	Actinobacteria(100)	Actinobacteria(100)	Actinomycetales(100)	Nakamurellaceae(100)	Saxeibacter(100)
Otu521	Bacteria(100)	Actinobacteria(100)	Actinobacteria(100)	Actinomycetales(100)	Actinomycetales_unclassified(100)	Actinomycetales_unclassified(100)
Otu522	Bacteria(100)	Actinobacteria(100)	Actinobacteria(100)	Actinomycetales(100)	Micromonosporaceae(100)	Micromonosporaceae_unclassified(100)
Otu523	Bacteria(100)	Actinobacteria(100)	Actinobacteria(100)	Actinomycetales(100)	Micrococcaceae(100)	Arthrobacter(100)
Otu524	Bacteria(100)	Actinobacteria(100)	Actinobacteria(100)	Actinomycetales(100)	Microbacteriaceae(100)	Microbacteriaceae_unclassified(100)
Otu525	Bacteria(100)	Actinobacteria(100)	Actinobacteria(100)	Actinomycetales(100)	Microbacteriaceae(100)	Microbacteriaceae_unclassified(100)
Otu526	Bacteria(100)	Actinobacteria(100)	Actinobacteria(100)	Actinomycetales(100)	Actinomycetales_unclassified(100)	Actinomycetales_unclassified(100)
Otu527	Bacteria(100)	Actinobacteria(100)	Actinobacteria(100)	Actinomycetales(100)	Microbacteriaceae(100)	Microbacteriaceae_unclassified(100)
Otu528	Bacteria(100)	Actinobacteria(100)	Actinobacteria(100)	Actinobacteria_unclassified(100)	Actinobacteria_unclassified(100)	Actinobacteria_unclassified(100)
Otu529	Bacteria(100)	Actinobacteria(100)	Actinobacteria(100)	Actinomycetales(100)	Actinomycetales_unclassified(100)	Actinomycetales_unclassified(100)
Otu530	Bacteria(100)	Actinobacteria(100)	Actinobacteria(100)	Actinomycetales(100)	Actinomycetales_unclassified(100)	Actinomycetales_unclassified(100)
Otu531	Bacteria(100)	Proteobacteria(100)	Alphaproteobacteria(100)	Rhizobiales(100)	Rhizobiales_unclassified(100)	Rhizobiales_unclassified(100)
Otu532	Bacteria(100)	Proteobacteria(100)	Alphaproteobacteria(100)	Rhizobiales(100)	Rhizobiales_unclassified(100)	Rhizobiales_unclassified(100)
Otu533	Bacteria(100)	Proteobacteria(100)	Alphaproteobacteria(100)	Alphaproteobacteria_unclassified(100)	Alphaproteobacteria_unclassified(100)	Alphaproteobacteria_unclassified(100)
Otu534	Bacteria(100)	Proteobacteria(100)	Alphaproteobacteria(100)	Alphaproteobacteria_unclassified(100)	Alphaproteobacteria_unclassified(100)	Alphaproteobacteria_unclassified(100)
Otu535	Bacteria(100)	Proteobacteria(100)	Alphaproteobacteria(100)	Rhizobiales(100)	Rhizobiales_unclassified(100)	Rhizobiales_unclassified(100)
Otu536	Bacteria(100)	Proteobacteria(100)	Alphaproteobacteria(100)	Alphaproteobacteria_unclassified(100)	Alphaproteobacteria_unclassified(100)	Alphaproteobacteria_unclassified(100)
Otu537	Bacteria(100)	Proteobacteria(100)	Alphaproteobacteria(100)	Rhodobacterales(100)	Rhodobacteraceae(100)	Rubellimicrobium(100)
Otu538	Bacteria(100)	Proteobacteria(100)	Alphaproteobacteria(100)	Sphingomonadales(100)	Sphingomonadaceae(100)	Sphingobium(100)
Otu539	Bacteria(100)	Proteobacteria(100)	Alphaproteobacteria(100)	Sphingomonadales(100)	Erythrobacteraceae(100)	Erythrobacteraceae_unclassified(100)
Otu540	Bacteria(100)	Proteobacteria(100)	Alphaproteobacteria(100)	Alphaproteobacteria_unclassified(100)	Alphaproteobacteria_unclassified(100)	Alphaproteobacteria_unclassified(100)
Otu541	Bacteria(100)	Proteobacteria(100)	Alphaproteobacteria(100)	Rhizobiales(100)	Rhizobiales_unclassified(100)	Rhizobiales_unclassified(100)
Otu542	Bacteria(100)	Bacteroidetes(100)	Sphingobacteria(100)	Sphingobacteriales(100)	Sphingobacteriales_unclassified(100)	Sphingobacteriales_unclassified(100)
Otu543	Bacteria(100)	Proteobacteria(100)	Alphaproteobacteria(100)	Alphaproteobacteria_unclassified(100)	Alphaproteobacteria_unclassified(100)	Alphaproteobacteria_unclassified(100)
Otu544	Bacteria(100)	Proteobacteria(100)	Alphaproteobacteria(100)	Sphingomonadales(100)	Sphingomonadales_unclassified(100)	Sphingomonadales_unclassified(100)
Otu545	Bacteria(100)	Proteobacteria(100)	Alphaproteobacteria(100)	Rhizobiales(100)	Rhizobiales_unclassified(100)	Rhizobiales_unclassified(100)
Otu546	Bacteria(100)	Proteobacteria(100)	Alphaproteobacteria(100)	Rhodobacterales(100)	Rhodobacteraceae(100)	Rhodobacteraceae_unclassified(100)
Otu547	Bacteria(100)	Proteobacteria(100)	Alphaproteobacteria(100)	Caulobacterales(100)	Caulobacteraceae(100)	Caulobacteraceae_unclassified(100)
Otu548	Bacteria(100)	Acidobacteria(100)	Acidobacteria_Gp3(100)	Acidobacteria_Gp3_order_incertae_sedis(100)	Acidobacteria_Gp3_family_incertae_sedis(100)	Gp3(100)
Otu549	Bacteria(100)	Actinobacteria(100)	Actinobacteria(100)	Actinomycetales(100)	Nocardioidaceae(100)	Nocardioides(100)
Otu550	Bacteria(100)	Actinobacteria(100)	Actinobacteria(100)	Actinomycetales(100)	Actinomycetales_unclassified(100)	Actinomycetales_unclassified(100)
Otu551	Bacteria(100)	Actinobacteria(100)	Actinobacteria(100)	Actinomycetales(100)	Microbacteriaceae(100)	Microbacteriaceae_unclassified(100)

## Sheet: Shared OTU
	Shared OTUs abundance
Group	Otu001	Otu002	Otu003	Otu004	Otu005	Otu006	Otu007	Otu008	Otu009	Otu010	Otu011	Otu012	Otu013	Otu014	Otu015	Otu016	Otu017	Otu018	Otu019	Otu020	Otu021	Otu022	Otu023	Otu024	Otu025	Otu026	Otu027	Otu028	Otu029	Otu030	Otu031	Otu032	Otu033	Otu034	Otu035	Otu036	Otu037	Otu038	Otu039	Otu040	Otu041	Otu042	Otu043	Otu044	Otu045	Otu046	Otu047	Otu048	Otu049
B. beryet	0	83	147	0	0	2	6	0	0	2	1	517	0	4	0	0	0	8	0	0	63	0	2	3	0	4	0	0	10	0	0	0	0	12	0	40	0	0	5	0	31	0	0	0	0	0	5	9	0
D. melanostictus	0	1280	882	0	515	671	253	10	301	591	319	5	42	209	0	105	157	77	0	0	18	0	2	62	64	0	0	37	3	15	16	0	39	16	17	0	0	0	5	34	0	1	0	0	0	0	23	0	0
G. asterops	3467	20	174	1411	465	5	6	672	327	1	1	0	165	2	214	62	0	51	145	0	27	0	85	19	1	53	50	3	0	1	0	40	1	7	0	0	36	35	9	0	1	32	33	31	23	29	0	0	0
L. doriae	0	51	65	3	0	119	4	0	0	0	8	2	2	0	0	9	0	3	0	0	2	0	0	3	0	0	0	0	30	1	0	0	0	3	0	0	0	0	7	0	2	0	0	0	7	0	0	2	0
N. poocha	0	733	13	0	0	12	435	0	0	11	208	6	0	2	0	0	0	1	0	142	4	93	0	0	0	0	0	0	0	25	0	0	0	1	0	0	0	0	0	0	0	0	0	0	0	0	0	15	27
R. chlorosomma	0	6	201	1	0	5	5	0	1	0	1	3	16	0	1	15	0	11	0	0	9	0	0	0	0	4	0	4	0	0	26	0	0	1	23	0	0	0	8	0	0	0	0	0	0	0	0	1	0
[truncated: 502 more columns]

## Sheet: Metadata file 
						Metadata
						NAME	Sampletype	Group
						Adenomus	Arboreal	A
						Duttaphrynus	Terrestial	T
						Ghatixalus	Arboreal	A
						Limnonectes	Terrestial	T
						Nyctibatrachus	Aquatic	Q
						Raochestes	Terrestial	T
						Metadat file was used for microbiomeanalyst online server

## Sheet: Phylum abundace
		Phylum level bacterial abundace
		B. beryet	D. melanostictus	G. asterops	L. doriae.	N. poocha	R. chlorosomma			Average relative abundance
	Proteobacteria	76.309	40.15	65.835	72.569	6.983	75.062			56.1513
	Actinobacteria	18.204	24.19	7.98	15.96	49.127	16.459			21.9867
	Bacteroidetes	0.499	8.728	25.935	1.247	0.249	6.983			7.2735
	Firmicutes	2.244	26.933	0.249	8.728	42.643	1.496			13.7155
	Acidobacteria	1.995	0	0	0.998	0	0			0.498833
	Other	0.748	0	0	0.499	0.998	0			0.374167
		Family level bacterial abundace
		B. beryet	D. melanostictus	G. asterops	L. doriae.	N. poocha	R. chlorosomma
	Xanthomonadaceae	14.2145	13.9651	42.8928	16.7082	0.997506	53.3666
	Propionibacteriaceae	8.4788	21.197	1.24688	11.4713	47.1322	0.498753
	Rhodobacteraceae	55.1122	0	0	0.498753	0.74813	0.249377
	Sphingomonadales_unclassified	0.249377	13.4663	0	31.1721	0	1.49626
	Flavobacteriaceae	0.498753	8.22943	25.9352	1.24688	0	0
	Staphylococcaceae	1.24688	4.73815	0	1.49626	25.187	0.249377
	Streptococcaceae	0.249377	6.98254	0	4.73815	14.7132	0
	Others ≤ 4.5	19.9501	31.4214	29.9252	32.6683	11.2219	44.1397
		Both the calculations have been obtained using microbiomeanalyst online server

## Sheet: Anti-bd bacteria genus
					Anti-Bd bacterial OTUs with genus information
				OTUs	Phylum	Genus
				Otu001	Bacteroidetes(100)	Elizabethkingia(100)
				Otu003	Proteobacteria(100)	Stenotrophomonas(91)
				Otu004	Proteobacteria(100)	Stenotrophomonas(100)
				Otu005	Proteobacteria(100)	Pseudomonas(99)
				Otu006	Proteobacteria(100)	Sphingomonadales_unclassified(100)
				Otu007	Firmicutes(100)	Staphylococcus(100)
				Otu008	Bacteroidetes(100)	Chryseobacterium(100)
				Otu009	Bacteroidetes(100)	Chryseobacterium(100)
				Otu012	Proteobacteria(100)	Paracoccus(100)
				Otu013	Proteobacteria(100)	Rhizobiales_unclassified(93)
				Otu015	Proteobacteria(100)	Comamonadaceae_unclassified(100)
				Otu016	Actinobacteria(100)	Streptomyces(61)
				Otu017	Proteobacteria(100)	Comamonas(100)
				Otu018	Actinobacteria(100)	Microbacteriaceae_unclassified(52)
				Otu019	Proteobacteria(100)	Stenotrophomonas(100)
				Otu021	Actinobacteria(100)	Micrococcaceae_unclassified(80)
				Otu023	Proteobacteria(100)	Enterobacteriaceae_unclassified(76)
				Otu024	Bacteroidetes(100)	Elizabethkingia(78)
				Otu025	Proteobacteria(100)	Xanthomonadaceae_unclassified(100)
				Otu026	Actinobacteria(100)	Actinomycetales_unclassified(99)
				Otu027	Proteobacteria(100)	Enterobacteriaceae_unclassified(100)
				Otu028	Proteobacteria(100)	Delftia(98)
				Otu031	Proteobacteria(100)	Sphingobium(93)
				Otu032	Proteobacteria(100)	Pseudomonas(98)
				Otu033	Bacteroidetes(100)	Chryseobacterium(100)
				Otu034	Proteobacteria(100)	Caulobacteraceae_unclassified(100)
				Otu035	Bacteroidetes(100)	Sphingobacterium(100)
				Otu036	Actinobacteria(100)	Actinomycetales_unclassified(100)
				Otu037	Bacteroidetes(100)	Flavobacterium(100)
				Otu038	Proteobacteria(100)	Pseudomonas(95)
				Otu039	Proteobacteria(100)	Methylobacterium(71)
				Otu040	Firmicutes(100)	Bacillus(83)
				Otu042	Proteobacteria(100)	Buttiauxella(79)
				Otu043	Proteobacteria(100)	Oxalobacteraceae_unclassified(88)
				Otu044	Bacteroidetes(100)	Elizabethkingia(100)
				Otu045	Proteobacteria(100)	Rhizobiales_unclassified(77)
				Otu046	Proteobacteria(100)	Acinetobacter(100)
				Otu047	Firmicutes(100)	Staphylococcus(100)
				Otu050	Proteobacteria(100)	Comamonadaceae_unclassified(89)
				Otu051	Firmicutes(100)	Bacillus(100)
				Otu052	Proteobacteria(100)	Stenotrophomonas(93)
				Otu057	Proteobacteria(100)	Enterobacteriaceae_unclassified(100)
				Otu059	Proteobacteria(100)	Acetobacteraceae_unclassified(86)
				Otu061	Firmicutes(100)	Paenibacillus(100)
				Otu062	Proteobacteria(100)	Bradyrhizobiaceae_unclassified(56)
				Otu065	Firmicutes(100)	Staphylococcus(100)
				Otu066	Proteobacteria(100)	Xanthomonadaceae_unclassified(100)
				Otu067	Actinobacteria(100)	Brevibacterium(100)
				Otu068	Proteobacteria(100)	Sphingomonas(59)
				Otu070	Proteobacteria(100)	Oxalobacteraceae_unclassified(88)
				Otu071	Proteobacteria(100)	Oxalobacteraceae_unclassified(100)
				Otu074	Proteobacteria(100)	Xanthomonadaceae_unclassified(100)
				Otu075	Proteobacteria(100)	Pseudomonas(80)
				Otu076	Proteobacteria(100)	Delftia(100)
				Otu077	Proteobacteria(100)	Xanthomonas(58)
				Otu078	Actinobacteria(100)	Microbacterium(93)
				Otu079	Actinobacteria(100)	Micrococcaceae_unclassified(93)
				Otu080	Proteobacteria(100)	Stenotrophomonas(79)
				Otu081	Proteobacteria(100)	Pseudomonas(100)
				Otu086	Actinobacteria(100)	Actinomycetales_unclassified(100)
				Otu087	Proteobacteria(100)	Enterobacteriaceae_unclassified(100)
				Otu088	Actinobacteria(100)	Actinomycetales_unclassified(100)
				Otu093	Proteobacteria(100)	Oxalobacteraceae_unclassified(80)
				Otu094	Proteobacteria(100)	Burkholderia(100)
				Otu095	Firmicutes(100)	Bacillales_unclassified(70)
				Otu096	Proteobacteria(100)	Enterobacteriaceae_unclassified(90)
				Otu104	Proteobacteria(100)	Comamonadaceae_unclassified(63)
				Otu107	Actinobacteria(100)	Aeromicrobium(100)
				Otu112	Bacteroidetes(100)	Chryseobacterium(86)
				Otu113	Proteobacteria(100)	Stenotrophomonas(100)
				Otu114	Proteobacteria(100)	Oxalobacteraceae_unclassified(100)
				Otu115	Proteobacteria(100)	Comamonas(100)
				Otu116	Proteobacteria(100)	Cupriavidus(100)
				Otu117	Proteobacteria(100)	Sphingomonas(58)
				Otu119	Actinobacteria(100)	Brachybacterium(86)
				Otu120	Proteobacteria(100)	Stenotrophomonas(67)
				Otu121	Proteobacteria(100)	Comamonadaceae_unclassified(100)
				Otu129	Firmicutes(100)	Kurthia(61)
				Otu130	Firmicutes(100)	Lysinibacillus(100)
				Otu131	Bacteroidetes(100)	Elizabethkingia(100)
				Otu132	Proteobacteria(100)	Comamonas(80)
				Otu134	Proteobacteria(100)	Enterobacteriaceae_unclassified(100)
				Otu137	Proteobacteria(100)	Acetobacteraceae_unclassified(80)
				Otu140	Proteobacteria(100)	Stenotrophomonas(61)
				Otu143	Proteobacteria(100)	Serratia(61)
				Otu147	Proteobacteria(100)	Xanthomonadaceae_unclassified(61)
				Otu149	Actinobacteria(100)	Microbacteriaceae_unclassified(100)
				Otu154	Actinobacteria(100)	Actinomycetales_unclassified(100)
				Otu156	Bacteroidetes(100)	Flavobacteriaceae_unclassified(100)
				Otu160	Proteobacteria(100)	Comamonadaceae_unclassified(100)
				Otu161	Proteobacteria(100)	Variovorax(100)
				Otu162	Proteobacteria(100)	Comamonadaceae_unclassified(100)
				Otu163	Proteobacteria(100)	Enterobacteriaceae_unclassified(75)
				Otu168	Proteobacteria(100)	Sphingomonadaceae_unclassified(75)
				Otu171	Bacteroidetes(100)	Chryseobacterium(100)
				Otu172	Actinobacteria(100)	Nocardiaceae_unclassified(67)
				Otu173	Actinobacteria(100)	Microbacteriaceae_unclassified(100)
				Otu174	Bacteroidetes(100)	Elizabethkingia(100)
				Otu175	Proteobacteria(100)	Mesorhizobium(67)
				Otu180	Proteobacteria(100)	Sphingomonadaceae_unclassified(67)
				Otu182	Proteobacteria(100)	Comamonas(100)
				Otu183	Bacteroidetes(100)	Chryseobacterium(100)
				Otu184	Bacteroidetes(100)	Elizabethkingia(100)
				Otu185	Bacteroidetes(100)	Chryseobacterium(100)
				Otu186	Proteobacteria(100)	Enterobacteriaceae_unclassified(100)
				Otu187	Proteobacteria(100)	Serratia(100)
				Otu188	Proteobacteria(100)	Xanthomonadaceae_unclassified(67)
				Otu189	Proteobacteria(100)	Enterobacteriaceae_unclassified(67)
				Otu190	Proteobacteria(100)	Pseudomonas(100)
				Otu191	Bacteroidetes(100)	Epilithonimonas(100)
				Otu192	Bacteroidetes(100)	Flavobacteriaceae_unclassified(67)
				Otu193	Proteobacteria(100)	Lysobacter(100)
				Otu194	Proteobacteria(100)	Pseudoxanthomonas(100)
				Otu195	Proteobacteria(100)	Xanthomonadaceae_unclassified(100)
				Otu196	Proteobacteria(100)	Burkholderiaceae_unclassified(100)
				Otu201	Firmicutes(100)	Planococcaceae_unclassified(67)
				Otu205	Proteobacteria(100)	Comamonadaceae_unclassified(100)
				Otu206	Proteobacteria(100)	Comamonadaceae_unclassified(100)
				Otu209	Bacteroidetes(100)	Sphingobacterium(67)
				Otu216	Proteobacteria(100)	Pandoraea(100)
				Otu217	Bacteroidetes(100)	Pedobacter(100)
				Otu221	Proteobacteria(100)	Xanthomonadaceae_unclassified(100)
				Otu222	Proteobacteria(100)	Xanthomonadaceae_unclassified(100)
				Otu223	Proteobacteria(100)	Xanthomonadaceae_unclassified(100)
				Otu225	Proteobacteria(100)	Burkholderiaceae_unclassified(100)
				Otu226	Proteobacteria(100)	Comamonadaceae_unclassified(100)
				Otu228	Proteobacteria(100)	Rhizobiales_unclassified(100)
				Otu230	Proteobacteria(100)	Comamonadaceae_unclassified(100)
				Otu234	Proteobacteria(100)	Sphingomonadales_unclassified(100)
				Otu235	Proteobacteria(100)	Alphaproteobacteria_unclassified(100)
				Otu236	Proteobacteria(100)	Sphingomonadaceae_unclassified(100)
				Otu238	Proteobacteria(100)	Pseudomonadaceae_unclassified(100)
				Otu243	Proteobacteria(100)	Stenotrophomonas(100)
				Otu247	Actinobacteria(100)	Actinomycetales_unclassified(100)
				Otu248	Bacteroidetes(100)	Chryseobacterium(100)
				Otu249	Bacteroidetes(100)	Flavobacteriaceae_unclassified(100)
				Otu250	Proteobacteria(100)	Pseudomonas(100)
				Otu254	Bacteroidetes(100)	Elizabethkingia(100)
				Otu255	Bacteroidetes(100)	Elizabethkingia(100)
				Otu257	Actinobacteria(100)	Dietzia(100)
				Otu258	Bacteroidetes(100)	Elizabethkingia(100)
				Otu262	Actinobacteria(100)	Microbacteriaceae_unclassified(100)
				Otu263	Actinobacteria(100)	Microbacteriaceae_unclassified(100)
				Otu264	Bacteroidetes(100)	Chryseobacterium(100)
				Otu265	Proteobacteria(100)	Enterobacteriaceae_unclassified(100)
				Otu266	Proteobacteria(100)	Stenotrophomonas(100)
				Otu268	Proteobacteria(100)	Xanthomonadaceae_unclassified(100)
				Otu269	Bacteroidetes(100)	Elizabethkingia(100)
				Otu270	Firmicutes(100)	Staphylococcus(100)
				Otu272	Firmicutes(100)	Bacillales_unclassified(100)
				Otu278	Firmicutes(100)	Paenibacillaceae_1_unclassified(100)
				Otu282	Bacteroidetes(100)	Elizabethkingia(100)
				Otu283	Proteobacteria(100)	Xanthomonadaceae_unclassified(100)
				Otu284	Proteobacteria(100)	Xanthomonadaceae_unclassified(100)
				Otu286	Proteobacteria(100)	Comamonadaceae_unclassified(100)
				Otu287	Proteobacteria(100)	Comamonadaceae_unclassified(100)
				Otu296	Proteobacteria(100)	Proteobacteria_unclassified(100)
				Otu297	Proteobacteria(100)	Proteobacteria_unclassified(100)
				Otu298	Proteobacteria(100)	Comamonadaceae_unclassified(100)
				Otu302	Proteobacteria(100)	Oxalobacteraceae_unclassified(100)
				Otu304	Bacteroidetes(100)	Chryseobacterium(100)
				Otu305	Bacteroidetes(100)	Chryseobacterium(100)
				Otu306	Bacteroidetes(100)	Chryseobacterium(100)
				Otu307	Bacteroidetes(100)	Chryseobacterium(100)
				Otu308	Bacteroidetes(100)	Elizabethkingia(100)
				Otu309	Bacteroidetes(100)	Elizabethkingia(100)
				Otu310	Bacteroidetes(100)	Chryseobacterium(100)
				Otu311	Bacteroidetes(100)	Chryseobacterium(100)
				Otu312	Bacteroidetes(100)	Chryseobacterium(100)
				Otu313	Bacteroidetes(100)	Chryseobacterium(100)
				Otu315	Bacteroidetes(100)	Flavobacterium(100)
				Otu317	Bacteroidetes(100)	Flavobacteriaceae_unclassified(100)
				Otu318	Bacteroidetes(100)	Chryseobacterium(100)
				Otu319	Bacteroidetes(100)	Elizabethkingia(100)
				Otu320	Bacteroidetes(100)	Chryseobacterium(100)
				Otu321	Bacteroidetes(100)	Elizabethkingia(100)
				Otu322	Bacteroidetes(100)	Chryseobacterium(100)
				Otu323	Bacteroidetes(100)	Flavobacteriaceae_unclassified(100)
				Otu325	Proteobacteria(100)	Acinetobacter(100)
				Otu343	Proteobacteria(100)	Oxalobacteraceae_unclassified(100)
				Otu344	Proteobacteria(100)	Massilia(100)
				Otu345	Proteobacteria(100)	Comamonas(100)
				Otu350	Proteobacteria(100)	Burkholderiaceae_unclassified(100)
				Otu352	Proteobacteria(100)	Oxalobacteraceae_unclassified(100)
				Otu353	Proteobacteria(100)	Oxalobacteraceae_unclassified(100)
				Otu355	Proteobacteria(100)	Comamonadaceae_unclassified(100)
				Otu359	Proteobacteria(100)	Oxalobacteraceae_unclassified(100)
				Otu362	Bacteroidetes(100)	Flavobacteriaceae_unclassified(100)
				Otu363	Bacteroidetes(100)	Flavobacteriaceae_unclassified(100)
				Otu364	Bacteroidetes(100)	Elizabethkingia(100)
				Otu365	Bacteroidetes(100)	Chryseobacterium(100)
				Otu366	Bacteroidetes(100)	Flavobacteriaceae_unclassified(100)
				Otu367	Bacteroidetes(100)	Chryseobacterium(100)
				Otu368	Bacteroidetes(100)	Elizabethkingia(100)
				Otu369	Bacteroidetes(100)	Flavobacterium(100)
				Otu371	Bacteroidetes(100)	Elizabethkingia(100)
				Otu373	Bacteroidetes(100)	Chryseobacterium(100)
				Otu381	Proteobacteria(100)	Enterobacteriaceae_unclassified(100)
				Otu391	Proteobacteria(100)	Enterobacteriaceae_unclassified(100)
				Otu393	Proteobacteria(100)	Xanthomonadaceae_unclassified(100)
				Otu394	Proteobacteria(100)	Stenotrophomonas(100)
				Otu395	Proteobacteria(100)	Xanthomonadaceae_unclassified(100)
				Otu396	Proteobacteria(100)	Enterobacteriaceae_unclassified(100)
				Otu397	Proteobacteria(100)	Pseudomonas(100)
				Otu398	Proteobacteria(100)	Xanthomonadaceae_unclassified(100)
				Otu399	Proteobacteria(100)	Pseudomonadaceae_unclassified(100)
				Otu400	Proteobacteria(100)	Xanthomonadaceae_unclassified(100)
				Otu401	Proteobacteria(100)	Xanthomonadaceae_unclassified(100)
				Otu402	Proteobacteria(100)	Pseudomonas(100)
				Otu407	Actinobacteria(100)	Actinomycetales_unclassified(100)
				Otu408	Actinobacteria(100)	Microbacteriaceae_unclassified(100)
				Otu413	Actinobacteria(100)	Actinomycetales_unclassified(100)
				Otu414	Proteobacteria(100)	Xanthomonadaceae_unclassified(100)
				Otu417	Actinobacteria(100)	Microbacterium(100)
				Otu418	Proteobacteria(100)	Stenotrophomonas(100)
				Otu420	Proteobacteria(100)	Pseudomonadaceae_unclassified(100)
				Otu421	Proteobacteria(100)	Enterobacteriaceae_unclassified(100)
				Otu422	Proteobacteria(100)	Xanthomonadaceae_unclassified(100)
				Otu425	Proteobacteria(100)	Xanthomonadaceae_unclassified(100)
				Otu426	Proteobacteria(100)	Pseudomonadaceae_unclassified(100)
				Otu427	Proteobacteria(100)	Enterobacteriaceae_unclassified(100)
				Otu428	Proteobacteria(100)	Stenotrophomonas(100)
				Otu429	Proteobacteria(100)	Pseudomonas(100)
				Otu430	Proteobacteria(100)	Pseudomonas(100)
				Otu431	Proteobacteria(100)	Xanthomonadaceae_unclassified(100)
				Otu432	Proteobacteria(100)	Xanthomonadaceae_unclassified(100)
				Otu433	Proteobacteria(100)	Pseudomonadaceae_unclassified(100)
				Otu434	Proteobacteria(100)	Enterobacteriaceae_unclassified(100)
				Otu435	Proteobacteria(100)	Xanthomonadaceae_unclassified(100)
				Otu436	Proteobacteria(100)	Enterobacteriaceae_unclassified(100)
				Otu437	Proteobacteria(100)	Pseudomonadaceae_unclassified(100)
				Otu438	Proteobacteria(100)	Serratia(100)
				Otu440	Proteobacteria(100)	Pseudomonadaceae_unclassified(100)
				Otu441	Proteobacteria(100)	Acinetobacter(100)
				Otu442	Proteobacteria(100)	Acinetobacter(100)
				Otu444	Proteobacteria(100)	Xanthomonadaceae_unclassified(100)
				Otu445	Proteobacteria(100)	Stenotrophomonas(100)
				Otu446	Proteobacteria(100)	Buttiauxella(100)
				Otu447	Proteobacteria(100)	Enterobacteriaceae_unclassified(100)
				Otu448	Proteobacteria(100)	Stenotrophomonas(100)
				Otu450	Proteobacteria(100)	Pseudomonas(100)
				Otu451	Proteobacteria(100)	Pseudomonadaceae_unclassified(100)
				Otu452	Proteobacteria(100)	Pseudomonas(100)
				Otu453	Proteobacteria(100)	Pseudomonadaceae_unclassified(100)
				Otu454	Proteobacteria(100)	Stenotrophomonas(100)
				Otu455	Proteobacteria(100)	Xanthomonadaceae_unclassified(100)
				Otu456	Proteobacteria(100)	Stenotrophomonas(100)
				Otu459	Proteobacteria(100)	Xanthomonadaceae_unclassified(100)
				Otu460	Proteobacteria(100)	Enterobacteriaceae_unclassified(100)
				Otu461	Proteobacteria(100)	Xanthomonadaceae_unclassified(100)
				Otu462	Proteobacteria(100)	Xanthomonadaceae_unclassified(100)
				Otu463	Proteobacteria(100)	Xanthomonadaceae_unclassified(100)
				Otu464	Proteobacteria(100)	Pseudomonadaceae_unclassified(100)
				Otu465	Proteobacteria(100)	Xanthomonadaceae_unclassified(100)
				Otu466	Proteobacteria(100)	Stenotrophomonas(100)
				Otu475	Bacteroidetes(100)	Sphingobacterium(100)
				Otu481	Proteobacteria(100)	Sphingobium(100)
				Otu482	Proteobacteria(100)	Sphingomonadales_unclassified(100)
				Otu483	Proteobacteria(100)	Rhizobiales_unclassified(100)
				Otu488	Proteobacteria(100)	Alphaproteobacteria_unclassified(100)
				Otu492	Firmicutes(100)	Paenibacillaceae_1_unclassified(100)
				Otu498	Firmicutes(100)	Planococcaceae_incertae_sedis(100)
				Otu500	Proteobacteria(100)	Rhizobiales_unclassified(100)
				Otu501	Firmicutes(100)	Bacillus(100)
				Otu505	Firmicutes(100)	Bacillus(100)
				Otu510	Actinobacteria(100)	Actinomycetales_unclassified(100)
				Otu511	Actinobacteria(100)	Actinomycetales_unclassified(100)
				Otu516	Actinobacteria(100)	Actinomycetales_unclassified(100)
				Otu520	Actinobacteria(100)	Saxeibacter(100)
				Otu522	Actinobacteria(100)	Micromonosporaceae_unclassified(100)
				Otu523	Actinobacteria(100)	Arthrobacter(100)
				Otu525	Actinobacteria(100)	Microbacteriaceae_unclassified(100)
				Otu526	Actinobacteria(100)	Actinomycetales_unclassified(100)
				Otu527	Actinobacteria(100)	Microbacteriaceae_unclassified(100)
				Otu529	Actinobacteria(100)	Actinomycetales_unclassified(100)
				Otu530	Actinobacteria(100)	Actinomycetales_unclassified(100)
				Otu531	Proteobacteria(100)	Rhizobiales_unclassified(100)
				Otu539	Proteobacteria(100)	Erythrobacteraceae_unclassified(100)
				Otu541	Proteobacteria(100)	Rhizobiales_unclassified(100)
				Otu543	Proteobacteria(100)	Alphaproteobacteria_unclassified(100)
				Otu544	Proteobacteria(100)	Sphingomonadales_unclassified(100)
				Otu545	Proteobacteria(100)	Rhizobiales_unclassified(100)
				Otu546	Proteobacteria(100)	Rhodobacteraceae_unclassified(100)
				Otu547	Proteobacteria(100)	Caulobacteraceae_unclassified(100)
				Otu551	Actinobacteria(100)	Microbacteriaceae_unclassified(100)

## Sheet: anti-Bd OTUs
				Anti-Bd bacterial OTUs
		B. beryet	D. melanostictus	G. asterops	L. doriae	N. poocha	R. chlorosomma
		Otu003	Otu003	Otu001	Otu003	Otu003	Otu003
		Otu006	Otu005	Otu003	Otu004	Otu006	Otu004
		Otu007	Otu006	Otu004	Otu006	Otu007	Otu006
		Otu012	Otu007	Otu005	Otu007	Otu012	Otu007
		Otu018	Otu008	Otu006	Otu012	Otu018	Otu009
		Otu021	Otu009	Otu007	Otu013	Otu021	Otu012
		Otu023	Otu012	Otu008	Otu016	Otu034	Otu013
		Otu024	Otu013	Otu009	Otu018	Otu059	Otu015
		Otu026	Otu016	Otu013	Otu021	Otu062	Otu016
		Otu034	Otu017	Otu015	Otu024	Otu065	Otu018
		Otu036	Otu018	Otu016	Otu034	Otu066	Otu021
		Otu039	Otu021	Otu018	Otu039	Otu068	Otu026
		Otu047	Otu023	Otu019	Otu045	Otu070	Otu028
		Otu051	Otu024	Otu021	Otu062	Otu081	Otu031
		Otu052	Otu025	Otu023	Otu068	Otu088	Otu034
		Otu062	Otu028	Otu024	Otu071	Otu132	Otu035
		Otu067	Otu031	Otu025	Otu104	Otu137	Otu039
		Otu068	Otu033	Otu026	Otu107	Otu149	Otu051
		Otu070	Otu034	Otu027	Otu137	Otu175	Otu059
		Otu086	Otu035	Otu028	Otu160	Otu216	Otu062
		Otu088	Otu039	Otu032	Otu173		Otu070
		Otu093	Otu040	Otu033	Otu205		Otu071
		Otu149	Otu042	Otu034	Otu315		Otu076
		Otu196	Otu047	Otu037	Otu325		Otu078
		Otu216	Otu050	Otu038	Otu547		Otu079
		Otu225	Otu051	Otu039	Otu551		Otu093
		Otu287	Otu061	Otu042			Otu095
		Otu407	Otu067	Otu043			Otu116
		Otu418	Otu068	Otu044			Otu130
		Otu431	Otu071	Otu045			Otu137
		Otu438	Otu074	Otu046			Otu193
		Otu456	Otu075	Otu050			Otu209
		Otu462	Otu077	Otu051			Otu217
		Otu523	Otu078	Otu052			Otu283
		Otu525	Otu093	Otu057			Otu344
		Otu529	Otu094	Otu059			Otu353
		Otu546	Otu095	Otu061			Otu400
			Otu096	Otu062			Otu481
			Otu104	Otu065			Otu488
			Otu107	Otu067			Otu505
			Otu112	Otu068			Otu511
			Otu115	Otu074			Otu527
			Otu116	Otu075
			Otu117	Otu076
			Otu119	Otu077
			Otu129	Otu078
			Otu132	Otu079
			Otu147	Otu080
			Otu149	Otu081
			Otu154	Otu087
			Otu156	Otu096
			Otu168	Otu104
			Otu171	Otu112
			Otu172	Otu113
			Otu173	Otu114
			Otu180	Otu119
			Otu182	Otu120
			Otu183	Otu121
			Otu188	Otu130
			Otu194	Otu131
			Otu195	Otu134
			Otu222	Otu137
			Otu234	Otu140
			Otu235	Otu143
			Otu236	Otu154
			Otu243	Otu161
			Otu248	Otu162
			Otu249	Otu163
			Otu257	Otu173
			Otu263	Otu174
			Otu266	Otu175
			Otu270	Otu180
			Otu272	Otu184
			Otu278	Otu185
			Otu284	Otu186
			Otu286	Otu187
			Otu306	Otu188
			Otu317	Otu189
			Otu320	Otu190
			Otu322	Otu191
			Otu345	Otu192
			Otu350	Otu201
			Otu362	Otu206
			Otu364	Otu209
			Otu366	Otu217
			Otu368	Otu221
			Otu394	Otu223
			Otu397	Otu226
			Otu414	Otu228
			Otu417	Otu230
			Otu425	Otu238
			Otu426	Otu247
			Otu428	Otu249
			Otu435	Otu250
			Otu437	Otu254
			Otu440	Otu255
			Otu441	Otu258
			Otu442	Otu262
			Otu444	Otu264
			Otu452	Otu265
			Otu455	Otu268
			Otu464	Otu269
			Otu475	Otu282
			Otu482	Otu296
			Otu483	Otu297
			Otu492	Otu298
			Otu501	Otu302
			Otu510	Otu304
			Otu522	Otu305
			Otu526	Otu307
			Otu530	Otu308
			Otu531	Otu309
			Otu539	Otu310
			Otu543	Otu311
			Otu544	Otu312
				Otu313
				Otu318
				Otu319
				Otu321
				Otu323
				Otu343
				Otu352
				Otu355
				Otu359
				Otu363
				Otu365
				Otu367
				Otu369
				Otu371
				Otu373
				Otu381
				Otu391
				Otu393
				Otu395
				Otu396
				Otu398
				Otu399
				Otu401
				Otu402
				Otu408
				Otu413
				Otu420
				Otu421
				Otu422
				Otu427
				Otu429
				Otu430
				Otu432
				Otu433
				Otu434
				Otu436
				Otu445
				Otu446
				Otu447
				Otu448
				Otu450
				Otu451
				Otu453
				Otu454
				Otu459
				Otu460
				Otu461
				Otu463
				Otu465
				Otu466
				Otu498
				Otu500
				Otu516
				Otu520
				Otu541
				Otu545
